# Supplementary material for: 1,8-Bis(benz­yloxy)-3,6-diiodo­naphthalene
Source: Acta Crystallogr Sect E Struct Rep Online. 2010 Jun 5;66(Pt 7):o1577. doi: 10.1107/S1600536810019355 (PMC3007043; doi:10.1107/S1600536810019355)
Supplement: Supplementary file 1 [file e-66-o1577-sup1.cif]

##############################################################################
###                                                                        ###
###        Electronic paper (Acta Crystallographica Section E)             ###
###                                                                        ###
##############################################################################
#                                                                            #
# This CIF contains the data in a paper accepted for publication in Acta     #
# Crystallographica Section E. It conforms to the requirements of Notes      #
# for Authors for Section E, and has been peer reviewed under the auspices   #
# of the IUCr Commission on Journals.                                        #
#                                                                            #
# Full details of the Crystallographic Information File format               #
# are given in the paper "The Crystallographic Information File (CIF):       #
# a New Standard Archive File for Crystallography" by S. R. Hall, F. H.      #
# Allen and I. D. Brown [Acta Cryst. (1991), A47, 655-685].                  #
#                                                                            #
# The current version of the core CIF dictionary is obtainable from          #
# ftp://ftp.iucr.org/pub/cif_core.dic. The current version number is 2.4.    #
#                                                                            #
# Software is freely available for graphical display of the structure(s) in  #
# this CIF.  For information consult the CIF home page http://www.iucr.org/  #
# cif/home.html                                                              #
#                                                                            #
# This file may be used for bona fide research purposes within the           #
# scientific community so long as proper attribution is given to the journal # 
# article from which it was obtained.                                        #
#                                                                            #
##############################################################################
                                             
data_I
_audit_creation_method     SHELXL-97
_chemical_name_systematic
;
1,8-Bis(benzyloxy)-3,6-diiodonaphthalene
;
_chemical_name_common     ?
_chemical_formula_moiety     'C24 H18 I2 O2'
_chemical_formula_sum     'C24 H18 I2 O2'
_chemical_formula_iupac     'C24 H18 I2 O2'
_chemical_formula_weight     592.18
_chemical_melting_point     ?
_symmetry_cell_setting     monoclinic
_symmetry_space_group_name_H-M     'C 2/c'
_symmetry_space_group_name_Hall     '-C 2yc'
loop_
    _symmetry_equiv_pos_as_xyz
    'x, y, z'
    '-x, y, -z+1/2'
    'x+1/2, y+1/2, z'
    '-x+1/2, y+1/2, -z+1/2'
    '-x, -y, -z'
    'x, -y, z-1/2'
    '-x+1/2, -y+1/2, -z'
    'x+1/2, -y+1/2, z-1/2'
_cell_length_a     31.222(4)
_cell_length_b     5.5684(8)
_cell_length_c     27.445(4)
_cell_angle_alpha     90.00
_cell_angle_beta     118.680(2)
_cell_angle_gamma     90.00
_cell_volume     4186.1(10)
_cell_formula_units_Z     8
_cell_measurement_reflns_used     3618
_cell_measurement_theta_min     2.62
_cell_measurement_theta_max     27.62
_cell_measurement_temperature     291(2)
_exptl_crystal_description     'block'
_exptl_crystal_colour     'brown'
_exptl_crystal_size_max     0.28
_exptl_crystal_size_mid     0.24
_exptl_crystal_size_min     0.22
_exptl_crystal_density_diffrn     1.879
_exptl_crystal_density_meas     ?
_exptl_crystal_density_method     'not measured'
_exptl_crystal_F_000     2272
_exptl_absorpt_coefficient_mu     3.022
_exptl_absorpt_correction_type     multi-scan
_exptl_absorpt_process_details     '(SADABS; Sheldrick, 2004)'
_exptl_absorpt_correction_T_min     0.4850
_exptl_absorpt_correction_T_max     0.5561
_exptl_special_details
;
;
_diffrn_ambient_temperature     291(2)
_diffrn_radiation_type     'MoK\a'
_diffrn_radiation_wavelength     0.71073
_diffrn_radiation_source     'sealed tube'
_diffrn_radiation_monochromator     'graphite'
_diffrn_measurement_device_type     'Bruker SMART APEX CCD'
_diffrn_measurement_method     '\f and \w scans'
_diffrn_detector_area_resol_mean     ?
_diffrn_reflns_number     10700
_diffrn_reflns_av_R_equivalents     0.0376
_diffrn_reflns_av_sigmaI/netI     0.0664
_diffrn_reflns_theta_min     1.69
_diffrn_reflns_theta_max     26.00
_diffrn_reflns_theta_full     26.00
_diffrn_measured_fraction_theta_max     0.998
_diffrn_measured_fraction_theta_full     0.998
_diffrn_reflns_limit_h_min     -38
_diffrn_reflns_limit_h_max     36
_diffrn_reflns_limit_k_min     -6
_diffrn_reflns_limit_k_max     5
_diffrn_reflns_limit_l_min     -31
_diffrn_reflns_limit_l_max     33
_diffrn_standards_number     ?
_diffrn_standards_interval_count     ?
_diffrn_standards_interval_time     ?
_diffrn_standards_decay_%     ?
_refine_special_details
;
Refinement of <i>F</i>^2^ against ALL reflections. The weighted <i>R</i>-factor
wR and goodness of fit <i>S</i> are based on <i>F</i>^2^, conventional
<i>R</i>-factors <i>R</i> are based on <i>F</i>, with <i>F</i> set to zero for
negative <i>F</i>^2^. The threshold expression of <i>F</i>^2^ >
\s(<i>F</i>^2^) is used only for calculating <i>R</i>-factors(gt) etc. and is
not relevant to the choice of reflections for refinement. <i>R</i>-factors
based on <i>F</i>^2^ are statistically about twice as large as those based on
<i>F</i>, and <i>R</i>- factors based on ALL data will be even larger.
;
_reflns_number_total     4111
_reflns_number_gt     2679
_reflns_threshold_expression     I>2sigma(I)
_refine_ls_structure_factor_coef     Fsqd
_refine_ls_matrix_type     full
_refine_ls_R_factor_all     0.0841
_refine_ls_R_factor_gt     0.0522
_refine_ls_wR_factor_gt     0.0957
_refine_ls_wR_factor_ref     0.1006
_refine_ls_goodness_of_fit_ref     1.031
_refine_ls_restrained_S_all     1.031
_refine_ls_number_reflns     4111
_refine_ls_number_parameters     253
_refine_ls_number_restraints     0
_refine_ls_hydrogen_treatment     constr
_refine_ls_weighting_scheme     calc
_refine_ls_weighting_details
             'calc w=1/[\s^2^(Fo^2^)+(0.04P)^2^+1.22P] where P=(Fo^2^+2Fc^2^)/3'
_atom_sites_solution_hydrogens     geom
_atom_sites_solution_primary     direct
_atom_sites_solution_secondary     difmap
_refine_ls_shift/su_max     0.000
_refine_ls_shift/su_mean     0.000
_refine_diff_density_max     0.809
_refine_diff_density_min     -0.860
_refine_ls_extinction_method     none
_refine_ls_extinction_coef     ?
loop_
    _atom_type_symbol
    _atom_type_description
    _atom_type_scat_dispersion_real
    _atom_type_scat_dispersion_imag
    _atom_type_scat_source
    'C' 'C' 0.0033 0.0016
                         'International Tables Vol C Tables 4.2.6.8 and 6.1.1.4'
    'H' 'H' 0.0000 0.0000
                         'International Tables Vol C Tables 4.2.6.8 and 6.1.1.4'
    'O' 'O' 0.0106 0.0060
                         'International Tables Vol C Tables 4.2.6.8 and 6.1.1.4'
    'I' 'I' -0.4742 1.8119
                         'International Tables Vol C Tables 4.2.6.8 and 6.1.1.4'
_computing_data_collection     'SMART (Bruker, 2001)'
_computing_cell_refinement     'SAINT (Bruker, 2001)'
_computing_data_reduction     'SAINT (Bruker, 2001)'
_computing_structure_solution     'SHELXTL (Sheldrick, 2008)'
_computing_structure_refinement     'SHELXTL (Sheldrick, 2008)'
_computing_molecular_graphics     'SHELXTL (Sheldrick, 2008)'
_computing_publication_material     'SHELXTL (Sheldrick, 2008)'
loop_
    _atom_site_type_symbol
    _atom_site_label
    _atom_site_fract_x
    _atom_site_fract_y
    _atom_site_fract_z
    _atom_site_U_iso_or_equiv
    _atom_site_adp_type
    _atom_site_calc_flag
    _atom_site_refinement_flags
    _atom_site_occupancy
    _atom_site_disorder_assembly
    _atom_site_disorder_group
    I I1BA 0.532315(16) -0.52925(9) 0.184014(16) 0.05132(16) Uani d . 1 . .
    I I2BA 0.419035(16) 0.51148(9) -0.067214(17) 0.05151(15) Uani d . 1 . .
    O O2BA 0.35208(14) 0.3984(7) 0.08149(16) 0.0368(9) Uani d . 1 . .
    O O1BA 0.39304(14) 0.1087(7) 0.16410(16) 0.0363(9) Uani d . 1 . .
    C C7BA 0.3862(2) 0.4364(11) 0.0199(2) 0.0382(14) Uani d . 1 . .
    H H7AA 0.3664 0.5679 0.0024 0.046 Uiso calc R 1 . .
    C C1BA 0.42086(19) 0.0189(11) 0.1420(2) 0.0324(12) Uani d . 1 . .
    C C18A 0.31949(19) 0.5945(10) 0.0502(2) 0.0328(12) Uani d . 1 . .
    H H18A 0.3029 0.5558 0.0109 0.039 Uiso calc R 1 . .
    H H18B 0.3382 0.7401 0.0554 0.039 Uiso calc R 1 . .
    C C9BA 0.41640(19) 0.1355(11) 0.0930(2) 0.0320(12) Uani d . 1 . .
    C C8BA 0.38423(18) 0.3302(10) 0.0639(2) 0.0295(12) Uani d . 1 . .
    C C3BA 0.4817(2) -0.2471(10) 0.1437(2) 0.0344(13) Uani d . 1 . .
    C C12A 0.36459(19) 0.1100(11) 0.2302(2) 0.0319(12) Uani d . 1 . .
    C C16A 0.3090(2) 0.4135(12) 0.2268(2) 0.0433(15) Uani d . 1 . .
    H H16A 0.2918 0.5539 0.2108 0.052 Uiso calc R 1 . .
    C C24A 0.28382(19) 0.8405(11) 0.0981(2) 0.0327(13) Uani d . 1 . .
    H H24A 0.3086 0.9526 0.1070 0.039 Uiso calc R 1 . .
    C C10A 0.4473(2) 0.0466(11) 0.0720(2) 0.0387(14) Uani d . 1 . .
    C C20A 0.2453(2) 0.4703(11) 0.0574(2) 0.0398(14) Uani d . 1 . .
    H H20A 0.2444 0.3288 0.0389 0.048 Uiso calc R 1 . .
    C C5BA 0.4469(2) 0.1581(13) 0.0250(3) 0.0464(16) Uani d . 1 . .
    H H5AA 0.4667 0.0990 0.0111 0.056 Uiso calc R 1 . .
    C C23A 0.2477(2) 0.8811(13) 0.1134(3) 0.0479(16) Uani d . 1 . .
    H H23A 0.2486 1.0209 0.1324 0.057 Uiso calc R 1 . .
    C C17A 0.3387(2) 0.3144(11) 0.2077(2) 0.0351(13) Uani d . 1 . .
    H H17A 0.3411 0.3891 0.1788 0.042 Uiso calc R 1 . .
    C C21A 0.2097(2) 0.5140(13) 0.0718(2) 0.0433(14) Uani d . 1 . .
    H H21A 0.1843 0.4052 0.0619 0.052 Uiso calc R 1 . .
    C C19A 0.2827(2) 0.6336(11) 0.0698(2) 0.0338(13) Uani d . 1 . .
    C C4BA 0.4804(2) -0.1452(11) 0.0988(2) 0.0357(13) Uani d . 1 . .
    H H4AA 0.5009 -0.1993 0.0854 0.043 Uiso calc R 1 . .
    C C14A 0.3307(2) 0.1026(12) 0.2930(3) 0.0421(15) Uani d . 1 . .
    H H14A 0.3280 0.0315 0.3221 0.051 Uiso calc R 1 . .
    C C22A 0.2115(2) 0.7196(11) 0.1009(2) 0.0370(14) Uani d . 1 . .
    H H22A 0.1879 0.7468 0.1119 0.044 Uiso calc R 1 . .
    C C6BA 0.4180(2) 0.3482(12) 0.0009(2) 0.0397(14) Uani d . 1 . .
    C C2BA 0.4528(2) -0.1716(10) 0.1661(2) 0.0331(12) Uani d . 1 . .
    H H2AA 0.4547 -0.2482 0.1972 0.040 Uiso calc R 1 . .
    C C11A 0.3975(2) -0.0106(11) 0.2126(2) 0.0341(12) Uani d . 1 . .
    H H11A 0.4310 -0.0026 0.2422 0.041 Uiso calc R 1 . .
    H H11B 0.3885 -0.1783 0.2044 0.041 Uiso calc R 1 . .
    C C15A 0.3048(2) 0.3079(13) 0.2684(3) 0.0470(16) Uani d . 1 . .
    H H15A 0.2842 0.3741 0.2806 0.056 Uiso calc R 1 . .
    C C13A 0.3607(2) 0.0025(13) 0.2745(3) 0.0469(15) Uani d . 1 . .
    H H13A 0.3784 -0.1359 0.2911 0.056 Uiso calc R 1 . .
loop_
    _atom_site_aniso_label
    _atom_site_aniso_U_11
    _atom_site_aniso_U_22
    _atom_site_aniso_U_33
    _atom_site_aniso_U_12
    _atom_site_aniso_U_13
    _atom_site_aniso_U_23
    I1BA 0.0530(3) 0.0509(3) 0.0396(2) 0.0078(2) 0.0138(2) 0.0003(2)
    I2BA 0.0522(3) 0.0498(3) 0.0435(2) 0.0144(2) 0.01566(19) 0.0142(2)
    O2BA 0.030(2) 0.039(2) 0.036(2) 0.0099(18) 0.0113(18) 0.0087(18)
    O1BA 0.030(2) 0.037(2) 0.037(2) 0.0072(18) 0.0116(17) 0.0099(18)
    C7BA 0.036(3) 0.034(4) 0.039(3) 0.007(2) 0.014(3) 0.005(3)
    C1BA 0.028(3) 0.037(3) 0.030(2) -0.005(3) 0.011(2) -0.001(3)
    C18A 0.030(3) 0.028(3) 0.035(3) 0.005(2) 0.011(2) 0.007(2)
    C9BA 0.024(3) 0.036(3) 0.032(3) -0.001(2) 0.011(2) 0.001(3)
    C8BA 0.024(3) 0.033(3) 0.027(3) -0.003(2) 0.009(2) -0.001(2)
    C3BA 0.030(3) 0.027(3) 0.039(3) 0.000(2) 0.011(2) -0.003(2)
    C12A 0.029(3) 0.037(3) 0.029(3) 0.003(2) 0.013(2) -0.006(2)
    C16A 0.039(3) 0.045(4) 0.036(3) 0.013(3) 0.011(3) -0.003(3)
    C24A 0.021(3) 0.040(3) 0.032(3) 0.001(2) 0.009(2) 0.000(2)
    C10A 0.039(3) 0.042(4) 0.036(3) 0.001(3) 0.018(3) 0.002(3)
    C20A 0.041(3) 0.034(4) 0.041(3) 0.000(3) 0.017(3) -0.005(3)
    C5BA 0.036(3) 0.053(4) 0.044(3) 0.008(3) 0.014(3) 0.003(3)
    C23A 0.046(4) 0.048(4) 0.044(3) 0.014(3) 0.018(3) 0.000(3)
    C17A 0.038(3) 0.034(3) 0.030(3) -0.002(3) 0.013(3) 0.000(2)
    C21A 0.033(3) 0.046(4) 0.043(3) -0.002(3) 0.012(3) -0.002(3)
    C19A 0.033(3) 0.038(3) 0.030(3) 0.007(3) 0.015(2) 0.006(3)
    C4BA 0.031(3) 0.035(3) 0.041(3) 0.008(3) 0.017(3) -0.003(3)
    C14A 0.035(3) 0.047(4) 0.043(3) 0.006(3) 0.018(3) 0.017(3)
    C22A 0.031(3) 0.039(4) 0.036(3) 0.009(3) 0.012(3) 0.007(3)
    C6BA 0.036(3) 0.047(4) 0.033(3) 0.002(3) 0.015(3) 0.005(3)
    C2BA 0.030(3) 0.035(3) 0.035(3) 0.001(2) 0.016(3) 0.003(3)
    C11A 0.034(3) 0.037(3) 0.031(2) 0.003(3) 0.015(2) 0.006(3)
    C15A 0.040(4) 0.050(4) 0.043(3) 0.013(3) 0.014(3) 0.002(3)
    C13A 0.046(3) 0.046(4) 0.044(3) 0.024(3) 0.017(3) 0.014(3)
_geom_special_details
;
All esds (except the esd in the dihedral angle between two l.s. planes) are
estimated using the full covariance matrix. The cell esds are taken into
account individually in the estimation of esds in distances, angles and
torsion angles; correlations between esds in cell parameters are only used
when they are defined by crystal symmetry. An approximate (isotropic)
treatment of cell esds is used for estimating esds involving l.s. planes.
;
loop_
    _geom_bond_atom_site_label_1
    _geom_bond_atom_site_label_2
    _geom_bond_site_symmetry_2
    _geom_bond_distance
    _geom_bond_publ_flag
    I1BA C3BA . 2.124(6) ?
    I2BA C6BA . 2.092(6) ?
    O2BA C8BA . 1.361(6) ?
    O2BA C18A . 1.458(6) ?
    O1BA C1BA . 1.369(7) ?
    O1BA C11A . 1.434(6) ?
    C7BA C8BA . 1.371(8) ?
    C7BA C6BA . 1.414(8) ?
    C7BA H7AA . 0.9300 ?
    C1BA C2BA . 1.387(8) ?
    C1BA C9BA . 1.439(7) ?
    C18A C19A . 1.499(7) ?
    C18A H18A . 0.9700 ?
    C18A H18B . 0.9700 ?
    C9BA C10A . 1.430(8) ?
    C9BA C8BA . 1.433(8) ?
    C3BA C4BA . 1.338(8) ?
    C3BA C2BA . 1.379(8) ?
    C12A C17A . 1.361(8) ?
    C12A C13A . 1.410(8) ?
    C12A C11A . 1.489(8) ?
    C16A C15A . 1.345(9) ?
    C16A C17A . 1.381(8) ?
    C16A H16A . 0.9300 ?
    C24A C19A . 1.380(8) ?
    C24A C23A . 1.397(8) ?
    C24A H24A . 0.9300 ?
    C10A C4BA . 1.421(8) ?
    C10A C5BA . 1.425(8) ?
    C20A C21A . 1.368(9) ?
    C20A C19A . 1.387(8) ?
    C20A H20A . 0.9300 ?
    C5BA C6BA . 1.342(9) ?
    C5BA H5AA . 0.9300 ?
    C23A C22A . 1.354(9) ?
    C23A H23A . 0.9300 ?
    C17A H17A . 0.9300 ?
    C21A C22A . 1.382(9) ?
    C21A H21A . 0.9300 ?
    C4BA H4AA . 0.9300 ?
    C14A C15A . 1.376(9) ?
    C14A C13A . 1.381(9) ?
    C14A H14A . 0.9300 ?
    C22A H22A . 0.9300 ?
    C2BA H2AA . 0.9300 ?
    C11A H11A . 0.9700 ?
    C11A H11B . 0.9700 ?
    C15A H15A . 0.9300 ?
    C13A H13A . 0.9300 ?
loop_
    _geom_angle_atom_site_label_1
    _geom_angle_atom_site_label_2
    _geom_angle_atom_site_label_3
    _geom_angle_site_symmetry_1
    _geom_angle_site_symmetry_3
    _geom_angle
    _geom_angle_publ_flag
    C8BA O2BA C18A . . 115.2(4) ?
    C1BA O1BA C11A . . 116.2(4) ?
    C8BA C7BA C6BA . . 120.7(5) ?
    C8BA C7BA H7AA . . 119.6 ?
    C6BA C7BA H7AA . . 119.6 ?
    O1BA C1BA C2BA . . 122.2(5) ?
    O1BA C1BA C9BA . . 116.8(5) ?
    C2BA C1BA C9BA . . 121.0(5) ?
    O2BA C18A C19A . . 109.6(4) ?
    O2BA C18A H18A . . 109.7 ?
    C19A C18A H18A . . 109.7 ?
    O2BA C18A H18B . . 109.7 ?
    C19A C18A H18B . . 109.7 ?
    H18A C18A H18B . . 108.2 ?
    C10A C9BA C8BA . . 117.7(5) ?
    C10A C9BA C1BA . . 116.1(5) ?
    C8BA C9BA C1BA . . 126.2(5) ?
    O2BA C8BA C7BA . . 123.0(5) ?
    O2BA C8BA C9BA . . 116.9(5) ?
    C7BA C8BA C9BA . . 120.2(5) ?
    C4BA C3BA C2BA . . 122.9(5) ?
    C4BA C3BA I1BA . . 118.7(4) ?
    C2BA C3BA I1BA . . 118.4(4) ?
    C17A C12A C13A . . 117.9(5) ?
    C17A C12A C11A . . 125.6(5) ?
    C13A C12A C11A . . 116.5(5) ?
    C15A C16A C17A . . 120.3(6) ?
    C15A C16A H16A . . 119.9 ?
    C17A C16A H16A . . 119.9 ?
    C19A C24A C23A . . 119.9(6) ?
    C19A C24A H24A . . 120.1 ?
    C23A C24A H24A . . 120.1 ?
    C4BA C10A C5BA . . 119.0(6) ?
    C4BA C10A C9BA . . 121.0(5) ?
    C5BA C10A C9BA . . 120.0(6) ?
    C21A C20A C19A . . 121.1(6) ?
    C21A C20A H20A . . 119.5 ?
    C19A C20A H20A . . 119.5 ?
    C6BA C5BA C10A . . 120.2(6) ?
    C6BA C5BA H5AA . . 119.9 ?
    C10A C5BA H5AA . . 119.9 ?
    C22A C23A C24A . . 120.9(6) ?
    C22A C23A H23A . . 119.6 ?
    C24A C23A H23A . . 119.6 ?
    C12A C17A C16A . . 121.5(6) ?
    C12A C17A H17A . . 119.2 ?
    C16A C17A H17A . . 119.2 ?
    C20A C21A C22A . . 120.2(6) ?
    C20A C21A H21A . . 119.9 ?
    C22A C21A H21A . . 119.9 ?
    C24A C19A C20A . . 118.5(5) ?
    C24A C19A C18A . . 120.4(5) ?
    C20A C19A C18A . . 121.0(5) ?
    C3BA C4BA C10A . . 119.3(5) ?
    C3BA C4BA H4AA . . 120.4 ?
    C10A C4BA H4AA . . 120.4 ?
    C15A C14A C13A . . 119.8(6) ?
    C15A C14A H14A . . 120.1 ?
    C13A C14A H14A . . 120.1 ?
    C23A C22A C21A . . 119.5(6) ?
    C23A C22A H22A . . 120.2 ?
    C21A C22A H22A . . 120.2 ?
    C5BA C6BA C7BA . . 121.1(6) ?
    C5BA C6BA I2BA . . 119.3(5) ?
    C7BA C6BA I2BA . . 119.6(4) ?
    C3BA C2BA C1BA . . 119.7(5) ?
    C3BA C2BA H2AA . . 120.1 ?
    C1BA C2BA H2AA . . 120.1 ?
    O1BA C11A C12A . . 108.6(5) ?
    O1BA C11A H11A . . 110.0 ?
    C12A C11A H11A . . 110.0 ?
    O1BA C11A H11B . . 110.0 ?
    C12A C11A H11B . . 110.0 ?
    H11A C11A H11B . . 108.4 ?
    C16A C15A C14A . . 120.5(6) ?
    C16A C15A H15A . . 119.8 ?
    C14A C15A H15A . . 119.8 ?
    C14A C13A C12A . . 120.0(6) ?
    C14A C13A H13A . . 120.0 ?
    C12A C13A H13A . . 120.0 ?
loop_
    _geom_torsion_atom_site_label_1
    _geom_torsion_atom_site_label_2
    _geom_torsion_atom_site_label_3
    _geom_torsion_atom_site_label_4
    _geom_torsion_site_symmetry_1
    _geom_torsion_site_symmetry_2
    _geom_torsion_site_symmetry_3
    _geom_torsion_site_symmetry_4
    _geom_torsion
    _geom_torsion_publ_flag
    C11A O1BA C1BA C2BA . . . . -2.1(8) ?
    C11A O1BA C1BA C9BA . . . . 179.4(5) ?
    C8BA O2BA C18A C19A . . . . 174.0(5) ?
    O1BA C1BA C9BA C10A . . . . 177.3(5) ?
    C2BA C1BA C9BA C10A . . . . -1.2(8) ?
    O1BA C1BA C9BA C8BA . . . . -2.7(8) ?
    C2BA C1BA C9BA C8BA . . . . 178.8(6) ?
    C18A O2BA C8BA C7BA . . . . -0.1(8) ?
    C18A O2BA C8BA C9BA . . . . -179.1(5) ?
    C6BA C7BA C8BA O2BA . . . . -175.7(5) ?
    C6BA C7BA C8BA C9BA . . . . 3.3(9) ?
    C10A C9BA C8BA O2BA . . . . 174.3(5) ?
    C1BA C9BA C8BA O2BA . . . . -5.7(8) ?
    C10A C9BA C8BA C7BA . . . . -4.7(8) ?
    C1BA C9BA C8BA C7BA . . . . 175.3(5) ?
    C8BA C9BA C10A C4BA . . . . 179.6(5) ?
    C1BA C9BA C10A C4BA . . . . -0.3(8) ?
    C8BA C9BA C10A C5BA . . . . 2.7(8) ?
    C1BA C9BA C10A C5BA . . . . -177.3(5) ?
    C4BA C10A C5BA C6BA . . . . -176.2(6) ?
    C9BA C10A C5BA C6BA . . . . 0.8(9) ?
    C19A C24A C23A C22A . . . . 0.2(9) ?
    C13A C12A C17A C16A . . . . -0.8(9) ?
    C11A C12A C17A C16A . . . . 180.0(6) ?
    C15A C16A C17A C12A . . . . -0.3(9) ?
    C19A C20A C21A C22A . . . . -2.2(9) ?
    C23A C24A C19A C20A . . . . -0.1(8) ?
    C23A C24A C19A C18A . . . . 176.4(5) ?
    C21A C20A C19A C24A . . . . 1.1(9) ?
    C21A C20A C19A C18A . . . . -175.3(5) ?
    O2BA C18A C19A C24A . . . . 111.8(6) ?
    O2BA C18A C19A C20A . . . . -71.8(6) ?
    C2BA C3BA C4BA C10A . . . . -1.2(9) ?
    I1BA C3BA C4BA C10A . . . . -179.0(4) ?
    C5BA C10A C4BA C3BA . . . . 178.5(6) ?
    C9BA C10A C4BA C3BA . . . . 1.5(9) ?
    C24A C23A C22A C21A . . . . -1.2(9) ?
    C20A C21A C22A C23A . . . . 2.2(9) ?
    C10A C5BA C6BA C7BA . . . . -2.3(10) ?
    C10A C5BA C6BA I2BA . . . . 179.0(5) ?
    C8BA C7BA C6BA C5BA . . . . 0.3(10) ?
    C8BA C7BA C6BA I2BA . . . . 179.0(4) ?
    C4BA C3BA C2BA C1BA . . . . -0.4(9) ?
    I1BA C3BA C2BA C1BA . . . . 177.4(4) ?
    O1BA C1BA C2BA C3BA . . . . -176.8(5) ?
    C9BA C1BA C2BA C3BA . . . . 1.7(8) ?
    C1BA O1BA C11A C12A . . . . -179.6(4) ?
    C17A C12A C11A O1BA . . . . -6.4(8) ?
    C13A C12A C11A O1BA . . . . 174.3(5) ?
    C17A C16A C15A C14A . . . . 1.2(10) ?
    C13A C14A C15A C16A . . . . -0.8(10) ?
    C15A C14A C13A C12A . . . . -0.3(10) ?
    C17A C12A C13A C14A . . . . 1.1(9) ?
    C11A C12A C13A C14A . . . . -179.6(6) ?
loop_
    _geom_hbond_atom_site_label_D
    _geom_hbond_atom_site_label_H
    _geom_hbond_atom_site_label_A
    _geom_hbond_site_symmetry_A
    _geom_hbond_distance_DH
    _geom_hbond_distance_HA
    _geom_hbond_distance_DA
    _geom_hbond_angle_DHA
    C24A H24A O1BA 1_565 0.93 2.49 3.348(8) 154
    C18A H18A Cg 7_565 0.97 2.77 3.513(5) 134
data_global
_journal_date_recd_electronic     2010-05-06
_journal_date_accepted     2010-05-24
_journal_name_full     'Acta Crystallographica, Section E'
_journal_year     2010
_journal_volume     66
_journal_issue      7
_journal_page_first     o1577
_journal_page_last     o1577
_journal_paper_category     QO
_journal_coeditor_code     TK2673
_publ_contact_author_name     'Leyong Wang '
_publ_contact_author_address
;
School of Chemistry and Chemical Engineering
Nanjing University
Hankou Road 22, Nanjing, 210093
P. R. China
;
_publ_contact_author_email     lywang@nju.edu.cn
_publ_contact_author_fax     '0086 25 83317761'
_publ_contact_author_phone     '0086 25 83597090'
_publ_section_title
;
1,8-Bis(benzyloxy)-3,6-diiodonaphthalene
;
loop_
    _publ_author_name
    _publ_author_address
    'Liu, Ying'
;
School of Chemistry and Chemical Engineering
Nanjing University
Hankou Road 22, Nanjing 210093
People's Republic of China
;
    'Wang, Leyong'
;
School of Chemistry and Chemical Engineering
Nanjing University
Hankou Road 22, Nanjing 210093
People's Republic of China
;
    'Wang, Jingjing'
;
School of Chemistry and Chemical Engineering
Nanjing University
Hankou Road 22, Nanjing 210093
People's Republic of China
;
    'Liu, Li'
;
School of Chemistry and Chemical Engineering
Nanjing University
Hankou Road 22, Nanjing 210093
People's Republic of China
;
    'Teng, Mingyu'
;
School of Chemistry and Chemical Engineering
Nanjing University
Hankou Road 22, Nanjing 210093
People's Republic of China
;
