# Supplementary material for: 1,8-Bis(benz­yloxy)-3,6-diiodo­naphthalene
Source: Acta Crystallogr Sect E Struct Rep Online. 2010 Jun 5;66(Pt 7):o1577. doi: 10.1107/S1600536810019355 (PMC3007043; doi:10.1107/S1600536810019355)
Supplement: Supplementary file 2 [file e-66-o1577-Isup2.hkl]

# 
# h,k,l, Fc-squared, Fo-squared, sigma(Fo-squared) and status flag 
# 
data_I
_shelx_title ' a in C2/c' 
_shelx_refln_list_code          4 
_shelx_F_calc_maximum      966.73 
_exptl_crystal_F_000      2272.00 
_reflns_d_resolution_high  0.8108 
 
loop_ 
 _symmetry_equiv_pos_as_xyz 
 'x, y, z' 
 '-x, y, -z+1/2' 
 'x+1/2, y+1/2, z' 
 '-x+1/2, y+1/2, -z+1/2' 
 '-x, -y, -z' 
 'x, -y, z-1/2' 
 '-x+1/2, -y+1/2, -z' 
 'x+1/2, -y+1/2, z-1/2' 
 
_cell_length_a    31.2222 
_cell_length_b     5.5684 
_cell_length_c    27.4450 
_cell_angle_alpha  90.000 
_cell_angle_beta  118.680 
_cell_angle_gamma  90.000 
 
_shelx_F_squared_multiplier     1.000 
 
loop_ 
 _refln_index_h 
 _refln_index_k 
 _refln_index_l 
 _refln_F_squared_calc 
 _refln_F_squared_meas 
 _refln_F_squared_sigma 
 _refln_observed_status 
   4   0   0       15.45      189.41   1668.86 o 
   6   0   0    81855.30    82509.04    260.18 o 
   8   0   0    59018.80    62772.83   1317.41 o 
  10   0   0      344.79      529.40    736.06 o 
  12   0   0      331.71      476.26    424.13 o 
  14   0   0     5759.55     8895.76   1297.29 o 
  16   0   0    76393.45    70720.38    695.40 o 
  18   0   0   107266.30   107409.26   3853.51 o 
  20   0   0    28059.98    27593.32    847.39 o 
  22   0   0     1360.30     2223.36    411.96 o 
  24   0   0    17299.70    18685.26   1237.37 o 
  26   0   0     8144.54     8821.45    562.32 o 
  28   0   0     5469.61     7878.37   1176.20 o 
  30   0   0     4162.81     3815.32    547.08 o 
  32   0   0      563.28      640.25     64.74 o 
   1   1   0   262803.78   251211.39   4098.11 o 
   3   1   0    52863.01    52015.47    972.50 o 
   5   1   0      556.07      659.72    322.78 o 
   7   1   0    30475.92    31102.18    779.80 o 
   9   1   0    17155.19    19192.76    546.65 o 
  11   1   0     6744.38     7248.08    475.36 o 
  13   1   0       59.47      451.21    410.14 o 
  15   1   0    21703.32    19689.87   1000.54 o 
  17   1   0    86261.50    90793.30   4042.42 o 
  19   1   0    85594.77    81072.34    760.06 o 
  21   1   0     9692.46     9415.67   1040.23 o 
  23   1   0     1971.41     2642.98    495.83 o 
  25   1   0    21625.86    22331.98   1058.10 o 
  27   1   0    15354.76    15950.29    755.03 o 
  29   1   0       76.62      461.04    113.28 o 
  31   1   0      251.05     1917.27    782.06 o 
  33   1   0     1640.83     1483.92    518.95 o 
   0   2   0   435903.16   429569.31    726.58 o 
   2   2   0   131098.86   128211.64   5948.12 o 
   4   2   0     1184.54     1508.60    256.48 o 
   6   2   0    63199.29    65145.39    911.35 o 
   8   2   0    20198.29    23842.99    629.97 o 
  10   2   0     1078.74     1626.48    644.62 o 
  12   2   0     6352.30     6535.39    253.68 o 
  14   2   0     3796.06     5256.14    618.93 o 
  16   2   0    29611.42    29355.41    390.07 o 
  18   2   0    80233.13    73377.78     97.87 o 
  20   2   0    20123.59    22271.86   1076.05 o 
  22   2   0      290.01      287.25    840.03 o 
  24   2   0     8638.04     8569.42   1032.20 o 
  26   2   0     9590.13    11717.02    790.57 o 
  28   2   0     5356.19     4786.76    488.40 o 
  30   2   0       54.11      717.72    643.89 o 
  32   2   0       21.35      542.85    799.70 o 
   1   3   0   136832.88   138621.25   2145.42 o 
   3   3   0    61541.84    58936.54   1727.34 o 
   5   3   0     4765.19     4745.99    357.12 o 
   7   3   0    22904.68    23100.40    844.20 o 
   9   3   0     4402.74     4638.21    760.94 o 
  11   3   0      511.77      603.32    512.15 o 
  13   3   0       17.14      733.65    276.47 o 
  15   3   0    10604.25    10932.65    592.24 o 
  17   3   0    33509.82    33823.96    697.73 o 
  19   3   0    26257.87    23791.33    147.47 o 
  21   3   0     3097.78     4171.29   1042.38 o 
  23   3   0     6151.86     5907.42    441.38 o 
  25   3   0     4735.41     5645.82   1141.57 o 
  27   3   0     2026.82     1865.98    529.95 o 
  29   3   0        0.71     1298.10   1484.87 o 
   0   4   0    43635.20    44665.21   1014.38 o 
   2   4   0    39543.91    39455.98    854.43 o 
   4   4   0     1542.78     2511.10    630.00 o 
   6   4   0    14013.33    13286.37    552.73 o 
   8   4   0     7859.91     8217.10   1304.96 o 
  10   4   0      129.99      308.25     98.04 o 
  12   4   0     1361.42     1797.73   1594.70 o 
  14   4   0        0.56     1142.81    505.52 o 
  16   4   0    10940.16    13680.54   1260.20 o 
  18   4   0    21253.95    20513.71    633.86 o 
  20   4   0     4907.18     4743.79    280.04 o 
  22   4   0       11.40      171.49    303.81 o 
  24   4   0     4656.50     4565.11    446.02 o 
  26   4   0     2662.31     3153.78    657.39 o 
   1   5   0    18423.39    17704.35   1104.26 o 
   3   5   0     3927.59     4286.70    986.97 o 
   5   5   0     5488.54     5507.54   1108.21 o 
   7   5   0     3007.40     3098.99    179.24 o 
   9   5   0      768.70     1390.77   1007.40 o 
  11   5   0     2247.57     2365.77    354.41 o 
  13   5   0      351.47      812.39    319.46 o 
  15   5   0     2300.40     2310.74    448.98 o 
  17   5   0     4792.65     5991.57    987.74 o 
  19   5   0     5263.75     5144.36    232.12 o 
  21   5   0      692.24     1181.11    519.96 o 
  23   5   0     1084.19      968.74    111.35 o 
   0   6   0    11478.22    11299.16   1894.38 o 
   2   6   0     4240.39     4432.11    302.58 o 
   4   6   0       67.23      245.30    667.40 o 
   6   6   0     6474.68     7052.86    720.00 o 
   8   6   0     1820.72     2424.33    829.69 o 
  10   6   0       30.88      213.01    956.13 o 
  12   6   0      514.29      791.57   1137.23 o 
  14   6   0      217.04      314.71    378.30 o 
  16   6   0     2487.97     2944.17    711.73 o 
 -33   1   1      374.71      271.73    321.99 o 
 -31   1   1      399.31      485.34    906.58 o 
 -29   1   1      291.03      321.49    108.48 o 
 -27   1   1     2633.66     3021.04    957.50 o 
 -25   1   1      405.47     1108.00    364.24 o 
 -23   1   1       27.20      106.90    202.53 o 
 -21   1   1       95.03       84.03    130.97 o 
 -19   1   1     2124.13     2459.91    613.90 o 
 -17   1   1     2926.07     3468.12    500.61 o 
 -15   1   1     5117.18     4694.57    165.19 o 
 -13   1   1      793.84      960.45    550.03 o 
 -11   1   1     2995.95     3394.80    247.78 o 
  -9   1   1     2369.60     2558.93    262.61 o 
  -7   1   1    14163.58    13952.55    500.47 o 
  -5   1   1    10300.55    11485.90   1203.18 o 
  -3   1   1       91.26      539.65   1348.25 o 
  -1   1   1     5121.43     6020.62    867.24 o 
   1   1   1    23263.69    25119.62    778.62 o 
   3   1   1   108260.57   114246.76    933.46 o 
   5   1   1     7327.30     7366.00    516.75 o 
   7   1   1    14445.59    13761.45   1002.81 o 
   9   1   1      453.73      747.00    173.76 o 
  11   1   1     6554.29     7790.86    731.76 o 
  13   1   1      587.76     1892.42    722.13 o 
  15   1   1     1074.90     1163.85    767.53 o 
  17   1   1      378.08      663.59    718.00 o 
  19   1   1       37.66      442.82    999.82 o 
  21   1   1      735.11     2099.17    936.19 o 
  23   1   1     1157.87     1601.67    453.72 o 
  25   1   1     1503.47     2105.84    801.16 o 
  27   1   1      748.18      670.01    168.27 o 
  29   1   1      636.04     1093.02    809.51 o 
  31   1   1      345.51      531.52    504.76 o 
 -32   2   1      256.96      203.02    261.43 o 
 -30   2   1       93.73      172.29    179.82 o 
 -28   2   1      218.13      611.94    295.18 o 
 -26   2   1     2736.38     4219.04   1186.67 o 
 -24   2   1       15.47      134.07    197.24 o 
 -22   2   1      400.35      573.90    320.67 o 
 -20   2   1      640.12      596.81     64.63 o 
 -18   2   1    10730.70     9205.78   2670.57 o 
 -16   2   1     1241.73     1445.36    364.13 o 
 -14   2   1     2626.30     2621.52    230.70 o 
 -12   2   1     1991.45     2394.73    395.50 o 
 -10   2   1       78.15       68.83     52.60 o 
  -8   2   1        3.59      345.25    657.04 o 
  -6   2   1     1727.97     1917.48    885.31 o 
  -4   2   1     2174.97     2483.00    626.66 o 
  -2   2   1     2164.63     2680.79    527.86 o 
   0   2   1    23032.41    21913.95   1337.49 o 
   2   2   1     7570.64     6964.92    793.50 o 
   4   2   1    50776.50    47934.73    459.59 o 
   6   2   1    27383.53    27462.66   1154.97 o 
   8   2   1      828.19      772.02    536.25 o 
  10   2   1     9910.56     9045.50   1598.24 o 
  12   2   1     1838.01     2401.32    413.33 o 
  14   2   1     2474.24     3590.61    543.90 o 
  16   2   1     2125.04     2486.28    394.53 o 
  18   2   1     1690.81     2072.72    410.61 o 
  20   2   1     2530.15     2492.22    487.38 o 
  22   2   1     4284.98     4110.79    464.52 o 
  24   2   1      312.07      440.76    256.56 o 
  26   2   1      420.58      636.37    738.35 o 
  28   2   1       24.30      259.84    915.74 o 
  30   2   1       20.15      591.14   1237.91 o 
 -29   3   1      334.17      937.26   1631.72 o 
 -27   3   1     1430.38     2058.37    441.55 o 
 -25   3   1      667.99     1435.96   1506.57 o 
 -23   3   1      567.73      809.43    856.16 o 
 -21   3   1      456.17      652.38    878.93 o 
 -19   3   1     7046.86     8650.98    542.79 o 
 -17   3   1     8736.64    11506.79   1182.64 o 
 -15   3   1     5766.17     5105.82    385.33 o 
 -13   3   1     5925.99     6060.88    552.53 o 
 -11   3   1      740.27     1054.15    237.11 o 
  -9   3   1      320.46      661.23    489.58 o 
  -7   3   1      594.74     1550.79    518.30 o 
  -5   3   1     2417.26     4003.37   1154.25 o 
  -3   3   1     5466.59     5163.21    229.23 o 
  -1   3   1    36538.80    36796.49    673.53 o 
   1   3   1    34564.99    35327.22    901.82 o 
   3   3   1     4695.92     4051.72    336.91 o 
   5   3   1     7119.73     7649.45   1799.05 o 
   7   3   1     9474.30     9994.31    650.63 o 
   9   3   1     2087.34     2089.03    209.28 o 
  11   3   1     1922.86     1906.88    447.38 o 
  13   3   1      765.88     2059.38    618.63 o 
  15   3   1     1383.57     2053.49    514.39 o 
  17   3   1      494.31      803.31   1968.72 o 
  19   3   1     2681.46     2433.50    300.94 o 
  21   3   1     6008.77     5600.69    657.90 o 
  23   3   1     3027.91     3925.18   1259.66 o 
  25   3   1      241.34      301.40    646.55 o 
  27   3   1        3.63      103.27    753.13 o 
  29   3   1      496.02     1201.74    476.56 o 
 -26   4   1     1168.74     1710.62    383.11 o 
 -24   4   1      626.09     1342.36   1362.95 o 
 -22   4   1      675.56      860.86   1251.24 o 
 -20   4   1      928.26     2234.37    880.39 o 
 -18   4   1     9854.87    10385.95    303.86 o 
 -16   4   1     6617.69     7930.71   2510.66 o 
 -14   4   1     4153.10     4486.28    602.92 o 
 -12   4   1     1488.28     3148.04   1531.46 o 
 -10   4   1      386.07     1781.82    711.73 o 
  -8   4   1      138.87      276.71    335.47 o 
  -6   4   1     4611.53     4773.42    421.14 o 
  -4   4   1        7.84      690.30   1083.58 o 
  -2   4   1      572.08     1536.22    462.45 o 
   0   4   1     4619.52     5600.20    816.39 o 
   2   4   1    24679.48    24197.90    479.01 o 
   4   4   1    22319.04    23424.11   1104.54 o 
   6   4   1     7325.00     8141.48    440.73 o 
   8   4   1       49.16      388.75    833.50 o 
  10   4   1     1041.12     1064.13     97.35 o 
  12   4   1      686.71      712.62    483.09 o 
  14   4   1      249.03      715.77    428.03 o 
  16   4   1      581.83     1953.57    834.57 o 
  18   4   1     2323.12     2583.37   1003.10 o 
  20   4   1     2443.72     3191.28    705.20 o 
  22   4   1     4777.18     4785.28    613.88 o 
  24   4   1     1603.08     2020.96    574.31 o 
  26   4   1       24.71       31.17   1225.20 o 
 -23   5   1     2009.84     3142.89    835.24 o 
 -21   5   1        8.97       81.17    521.37 o 
 -19   5   1     1638.20     2180.96    636.00 o 
 -17   5   1     6293.56     6805.57   1055.67 o 
 -15   5   1     4493.36     4861.58    779.96 o 
 -13   5   1     2778.38     2434.28    288.73 o 
 -11   5   1     1302.54     1400.57    334.56 o 
  -9   5   1        4.89      389.96    715.35 o 
  -7   5   1     2337.38     2361.22    217.01 o 
  -5   5   1       47.96      307.46    270.83 o 
  -3   5   1       14.68      232.60   1127.04 o 
  -1   5   1     4690.26     4255.64    423.24 o 
   1   5   1    10370.70    11354.96   1133.03 o 
   3   5   1    20421.71    19549.11    868.06 o 
   5   5   1     6610.94     6081.52   1203.24 o 
   7   5   1      159.15      717.96    260.89 o 
   9   5   1     1636.53     2076.89    862.84 o 
  11   5   1     2569.73     2315.72    617.47 o 
  13   5   1      808.82     1936.11    937.84 o 
  15   5   1       12.19      270.65    230.75 o 
  17   5   1      287.86     1022.03    670.41 o 
  19   5   1     1411.29     2198.88    442.70 o 
  21   5   1     3836.40     4653.32   1230.47 o 
 -16   6   1     3773.40     4644.79   1317.48 o 
 -14   6   1     2867.71     2878.49   1408.53 o 
 -12   6   1       74.88      554.48    589.90 o 
 -10   6   1        9.94      424.51    537.73 o 
  -8   6   1     1088.71     1714.54    398.06 o 
  -6   6   1      305.60      362.41    464.69 o 
  -4   6   1      997.16     1013.35     64.44 o 
  -2   6   1      969.76     1200.04    896.60 o 
   0   6   1     6018.79     6386.56   1071.22 o 
   2   6   1     5400.03     5856.35   1443.84 o 
   4   6   1     4444.38     3574.56    839.28 o 
   6   6   1     1876.22     1592.14    387.27 o 
   8   6   1      352.99      884.84    347.70 o 
  10   6   1      767.89     1035.57   1206.11 o 
  12   6   1      851.87     2371.35   1341.57 o 
  14   6   1      330.13     1769.66    957.54 o 
 -34   0   2      818.83      851.27    565.92 o 
 -32   0   2     2426.22     3448.26    896.83 o 
 -30   0   2    17132.83    18859.90   1623.41 o 
 -28   0   2     3980.31     3317.27    436.11 o 
 -26   0   2      410.47      400.55    125.89 o 
 -24   0   2     1695.73     2116.95    262.58 o 
 -22   0   2    38234.93    40638.48   1615.46 o 
 -20   0   2    54923.79    52031.23    493.98 o 
 -18   0   2       69.29       71.87    502.98 o 
 -16   0   2    61684.82    57891.00    961.58 o 
 -14   0   2   193134.47   184507.50   3947.04 o 
 -12   0   2   140655.20   134176.53   1881.19 o 
 -10   0   2     9788.89    11568.13   1111.45 o 
  -8   0   2    11130.33    13255.91   1081.48 o 
  -6   0   2    54070.36    57722.34   1127.98 o 
  -4   0   2    14087.27    14510.14   1018.64 o 
   0   0   2     2257.67     2383.57    206.22 o 
   2   0   2    18313.47    21212.42    891.02 o 
   4   0   2   170544.30   168078.98   2705.80 o 
   6   0   2   517049.44   489549.75   1147.81 o 
   8   0   2    15842.09    15058.45    407.11 o 
  10   0   2    31913.61    33263.14    594.52 o 
  12   0   2    53646.86    51124.18   1029.28 o 
  14   0   2    17372.24    18788.68    860.19 o 
  16   0   2     1009.95     1359.38    229.00 o 
  18   0   2      927.56     1837.01    658.34 o 
  20   0   2    23349.48    23847.56   1156.14 o 
  22   0   2    45328.68    42810.17    739.13 o 
  24   0   2    35178.63    34273.88    637.13 o 
  26   0   2       76.38      408.57   1105.20 o 
  28   0   2       49.02       83.77    131.58 o 
  30   0   2    20212.38    22197.85   1676.17 o 
  32   0   2     2577.46     2239.69   2165.35 o 
 -33   1   2     5582.41     5701.61    802.30 o 
 -31   1   2     6965.31     6319.63    567.79 o 
 -29   1   2      517.22      809.50    253.45 o 
 -27   1   2     1550.22     1914.40    648.32 o 
 -25   1   2      718.12     1939.96    795.67 o 
 -23   1   2     6896.68     8125.17   1566.53 o 
 -21   1   2    35851.62    33293.10    555.61 o 
 -19   1   2    21521.12    22141.45    725.17 o 
 -17   1   2     9553.83    10942.21   1184.18 o 
 -15   1   2    97044.34    97914.05   1361.94 o 
 -13   1   2   234969.67   223764.64   1457.74 o 
 -11   1   2    85845.47    88351.95   4175.87 o 
  -9   1   2     1253.36     1702.63    731.31 o 
  -7   1   2     1393.83     1747.49    359.02 o 
  -5   1   2     1327.24     1668.45    329.90 o 
  -3   1   2    66324.98    63777.39    645.69 o 
  -1   1   2    56390.75    55942.50   1263.82 o 
   1   1   2     2940.95     3112.29    177.94 o 
   3   1   2   767938.31   743791.50   2288.67 o 
   5   1   2   934571.50   895581.19   9542.04 o 
   7   1   2    31276.14    31383.32   1349.12 o 
   9   1   2    11810.06    11747.42    865.33 o 
  11   1   2    42529.02    42589.50    484.02 o 
  13   1   2    12154.85    13119.02    419.54 o 
  15   1   2       20.18       33.76     67.51 o 
  17   1   2      436.61     1245.12    370.28 o 
  19   1   2     4910.04     5258.06   1311.42 o 
  21   1   2    30588.00    31660.39    658.41 o 
  23   1   2    34563.02    36096.87    869.40 o 
  25   1   2     3671.70     4260.37    714.04 o 
  27   1   2      227.95      250.87    311.07 o 
  29   1   2     3571.94     3861.46    695.94 o 
  31   1   2     5747.72     5619.95    432.58 o 
 -32   2   2     4066.97     5171.74    850.26 o 
 -30   2   2     4714.09     4340.57    425.43 o 
 -28   2   2     1209.75     1930.97    865.72 o 
 -26   2   2      577.77      922.52    374.57 o 
 -24   2   2      532.31      929.84    148.78 o 
 -22   2   2    23700.60    24163.50    664.84 o 
 -20   2   2    16249.93    17362.13    616.98 o 
 -18   2   2     1019.46     1198.80    854.08 o 
 -16   2   2    39506.73    40358.93    744.75 o 
 -14   2   2   129073.09   123592.26   1795.13 o 
 -12   2   2   100777.64   101373.95   1186.00 o 
 -10   2   2    19793.40    21165.99    437.66 o 
  -8   2   2      994.81     1240.42    576.48 o 
  -6   2   2       21.39      468.36    789.51 o 
  -4   2   2    32385.52    32580.76   1651.58 o 
  -2   2   2    22175.55    26146.08   1097.76 o 
   0   2   2       94.95      148.19     85.46 o 
   2   2   2   118157.05   123375.15   3083.64 o 
   4   2   2   215157.83   211843.45    402.64 o 
   6   2   2   178131.17   183267.94   1303.12 o 
   8   2   2    28291.01    27145.41   1492.97 o 
  10   2   2     5826.77     5437.60    457.25 o 
  12   2   2    24095.14    24072.84    323.73 o 
  14   2   2      232.66      438.04    144.61 o 
  16   2   2      336.23      450.96    217.69 o 
  18   2   2       38.61      871.25    297.48 o 
  20   2   2    12611.54    11649.38    700.82 o 
  22   2   2    24102.03    21282.70   1123.98 o 
  24   2   2    15635.06    16577.43   1064.81 o 
  26   2   2      118.03      371.68   1121.64 o 
  28   2   2     3921.20     3359.54    370.48 o 
  30   2   2     4667.96     4689.27    197.30 o 
 -31   3   2     1062.29     2265.51   1000.34 o 
 -29   3   2     1043.82     1764.61   1227.90 o 
 -27   3   2      160.46      474.27    442.84 o 
 -25   3   2      786.76     1062.39    712.00 o 
 -23   3   2     8062.61     8220.06    517.96 o 
 -21   3   2    14005.19    15131.24    410.87 o 
 -19   3   2     5977.07     6127.91    303.81 o 
 -17   3   2      333.70     1312.68    477.21 o 
 -15   3   2    49137.96    45242.60   2208.15 o 
 -13   3   2    70369.66    65276.14    436.72 o 
 -11   3   2    24401.02    23319.33    187.12 o 
  -9   3   2     2173.89     2270.70    130.68 o 
  -7   3   2     3545.79     3763.15    456.58 o 
  -5   3   2      337.75      685.55    749.80 o 
  -3   3   2    24179.25    24164.43    807.61 o 
  -1   3   2    11635.28    12817.71    819.91 o 
   1   3   2     6881.94     6908.78   1151.25 o 
   3   3   2   130160.88   126583.19   4462.29 o 
   5   3   2    95816.60    93523.38    418.58 o 
   7   3   2    33845.29    33899.03    632.27 o 
   9   3   2     2668.68     3322.19    634.89 o 
  11   3   2    30998.70    32743.49    807.13 o 
  13   3   2     8691.25     8971.76    701.18 o 
  15   3   2       38.01      500.54   1318.80 o 
  17   3   2      720.17     1124.81    691.91 o 
  19   3   2     1165.28     2072.49    605.78 o 
  21   3   2    17738.64    16190.88    623.47 o 
  23   3   2    13670.32    15996.58   1035.75 o 
  25   3   2     3474.24     3753.17    604.28 o 
  27   3   2     1744.10     2324.09    480.21 o 
  29   3   2     3481.60     2840.11    330.92 o 
 -28   4   2        4.37      516.97   1304.33 o 
 -26   4   2        4.99       73.42    148.16 o 
 -24   4   2       55.50      723.18    610.33 o 
 -22   4   2     6978.29     6848.44    420.44 o 
 -20   4   2     6333.30     5829.72     69.46 o 
 -18   4   2     3330.63     4121.08    497.47 o 
 -16   4   2    11261.54    11487.49   1188.32 o 
 -14   4   2    25125.82    24984.53   1605.12 o 
 -12   4   2    18979.98    18278.98   1327.18 o 
 -10   4   2     4573.07     3853.88    838.53 o 
  -8   4   2     5405.38     5560.97    352.37 o 
  -6   4   2      238.92      532.33    681.71 o 
  -4   4   2     2130.40     3160.61    638.65 o 
  -2   4   2    19277.34    18670.35    252.35 o 
   0   4   2       33.94     1054.96    548.58 o 
   2   4   2    48794.91    46224.09    820.98 o 
   4   4   2    45636.59    48166.97   1488.72 o 
   6   4   2    37764.32    35799.29    407.65 o 
   8   4   2       59.32      834.93    730.94 o 
  10   4   2     3667.17     3360.01    192.62 o 
  12   4   2     9134.00    10300.45   1011.16 o 
  14   4   2      166.96      721.26   1160.43 o 
  16   4   2      600.63      877.63    168.64 o 
  18   4   2      587.33      526.33    129.49 o 
  20   4   2     3462.49     3354.56    405.25 o 
  22   4   2     8540.99     8335.01    551.29 o 
  24   4   2     3898.33     3794.38    901.63 o 
  26   4   2       63.20      102.77     58.97 o 
 -23   5   2      213.91      413.35    177.83 o 
 -21   5   2     4938.37     4341.33    300.44 o 
 -19   5   2     4065.76     3759.36    534.26 o 
 -17   5   2        0.24       37.98     76.96 o 
 -15   5   2     8894.70     8562.90    603.03 o 
 -13   5   2    10975.33    11362.09    793.02 o 
 -11   5   2     2751.57     3153.49    329.42 o 
  -9   5   2      327.26      852.10   1221.07 o 
  -7   5   2      517.10      947.27    616.75 o 
  -5   5   2      517.10     1051.69    688.93 o 
  -3   5   2    12521.76    13045.77    736.60 o 
  -1   5   2     2395.60     2607.25    345.38 o 
   1   5   2     1418.72     2411.79    472.88 o 
   3   5   2    12659.92    13473.57    950.90 o 
   5   5   2    26795.63    28858.20   1282.09 o 
   7   5   2    10058.81    11175.69   1059.90 o 
   9   5   2     2615.89     2810.02    482.88 o 
  11   5   2     9031.84     8366.79    959.18 o 
  13   5   2     1530.23     1885.14    458.01 o 
  15   5   2      238.83      375.24   1314.16 o 
  17   5   2      748.89      914.33    778.97 o 
  19   5   2       94.23      454.44    281.76 o 
  21   5   2     6241.74     4998.00    738.15 o 
 -16   6   2      973.42     1454.08    754.96 o 
 -14   6   2     4254.08     4212.39    850.07 o 
 -12   6   2     3146.26     3616.97    914.37 o 
 -10   6   2      234.53      528.97    532.55 o 
  -8   6   2      449.88      585.10    110.31 o 
  -6   6   2     1388.48     1400.64    636.67 o 
  -4   6   2      740.95      882.57    186.32 o 
  -2   6   2     2323.48     2080.66    226.61 o 
   0   6   2      422.65      728.50    538.09 o 
   2   6   2     1805.76     1979.09    490.38 o 
   4   6   2     3816.71     4303.49    183.44 o 
   6   6   2     3916.84     3995.93    297.84 o 
   8   6   2       94.74      472.40   1105.46 o 
  10   6   2     2527.45     2451.92    225.41 o 
  12   6   2     1050.24     1270.90    652.10 o 
  14   6   2       61.08       98.95    113.90 o 
 -33   1   3       44.07      292.80    389.18 o 
 -31   1   3     2445.61     2863.57    289.04 o 
 -29   1   3        5.53       12.91    258.33 o 
 -27   1   3      449.42      807.58    382.89 o 
 -25   1   3     2097.99     2420.89    558.61 o 
 -23   1   3      481.66      469.53    792.92 o 
 -21   1   3        6.58      124.20    203.02 o 
 -19   1   3       62.80       70.51    677.10 o 
 -17   1   3      227.33      399.33    736.34 o 
 -15   1   3      589.77     1369.55   1292.86 o 
 -13   1   3     2222.35     3811.23   1116.85 o 
 -11   1   3     2103.25     2573.63    719.36 o 
  -9   1   3     7616.48     8298.45    776.87 o 
  -7   1   3     3838.41     4039.77    340.46 o 
  -5   1   3      698.96     1338.26    516.86 o 
  -3   1   3    10405.89    13003.66    394.92 o 
  -1   1   3     2197.83     2758.53    201.43 o 
   1   1   3     3940.92     4437.63    487.64 o 
   3   1   3      953.42     1205.51    621.58 o 
   5   1   3   127912.18   124037.76    149.71 o 
   7   1   3    19440.94    19862.70    584.16 o 
   9   1   3     8709.25     7997.28    265.09 o 
  11   1   3     5115.87     4770.60    511.59 o 
  13   1   3      254.84      278.12     70.26 o 
  15   1   3      833.13     1521.67    582.33 o 
  17   1   3       58.14      464.71    870.56 o 
  19   1   3      788.89      783.25    770.32 o 
  21   1   3      189.50      386.27    480.88 o 
  23   1   3      113.59      164.57    465.83 o 
  25   1   3      426.01     1391.12    884.50 o 
  27   1   3      322.26      341.13    127.59 o 
  29   1   3        2.19      157.34    966.15 o 
  31   1   3      148.27      171.05    435.12 o 
 -32   2   3      604.33      959.02    931.88 o 
 -30   2   3      122.19      219.72    122.29 o 
 -28   2   3       94.33      179.52    555.52 o 
 -26   2   3     1752.00     1901.91    791.66 o 
 -24   2   3     3590.07     3371.88    110.86 o 
 -22   2   3     4049.52     3903.61    828.31 o 
 -20   2   3     2391.18     2821.73    554.29 o 
 -18   2   3      923.97      891.57    377.10 o 
 -16   2   3     2366.82     2279.28    575.09 o 
 -14   2   3     7955.28     8678.06    424.72 o 
 -12   2   3    23367.11    22748.55    645.40 o 
 -10   2   3     3171.15     3125.76    318.76 o 
  -8   2   3    14418.82    14160.30    368.39 o 
  -6   2   3     3777.13     4581.42    687.54 o 
  -4   2   3     3395.78     4271.40    539.30 o 
  -2   2   3      765.39      959.11    544.81 o 
   0   2   3      648.78      778.35    122.88 o 
   2   2   3     1921.06     3105.18    560.60 o 
   4   2   3    24882.29    23789.08    975.87 o 
   6   2   3      288.65      720.55    192.45 o 
   8   2   3    11580.14    11929.25    463.26 o 
  10   2   3    28223.38    25718.61    514.51 o 
  12   2   3     1957.88     2028.25    315.66 o 
  14   2   3      332.65      364.98    163.90 o 
  16   2   3      349.55      393.72    322.41 o 
  18   2   3      144.15      352.56    287.77 o 
  20   2   3      197.00      592.53    513.60 o 
  22   2   3       71.23       50.36    370.83 o 
  24   2   3     2496.30     3632.92   1396.33 o 
  26   2   3     1003.01     1103.95    206.22 o 
  28   2   3     1023.89     2736.94   1391.57 o 
  30   2   3       34.53      118.47    518.12 o 
 -31   3   3     1350.10     1502.24    357.32 o 
 -29   3   3     1777.50     1634.47    650.15 o 
 -27   3   3       70.99      557.78    898.86 o 
 -25   3   3      139.44      193.12    129.73 o 
 -23   3   3     6024.28     6018.93    407.79 o 
 -21   3   3     1398.72     1150.52    287.24 o 
 -19   3   3      305.28      391.22    214.71 o 
 -17   3   3     1373.19     1451.94    550.88 o 
 -15   3   3     1902.98     2084.43    363.85 o 
 -13   3   3    18292.79    19238.17    757.13 o 
 -11   3   3     4195.31     4417.08    697.81 o 
  -9   3   3     9237.60     7644.15    590.77 o 
  -7   3   3     4270.13     4085.23    341.98 o 
  -5   3   3     1185.36     1363.11    109.40 o 
  -3   3   3     1446.43     1668.88    429.17 o 
  -1   3   3      422.37      639.93    924.66 o 
   1   3   3      617.66      931.83    188.12 o 
   3   3   3       94.18      204.90    258.20 o 
   5   3   3    29314.87    29277.90   1107.18 o 
   7   3   3    13234.67    13429.33    343.23 o 
   9   3   3    23067.78    23272.21   1251.34 o 
  11   3   3      965.06     2489.51    901.59 o 
  13   3   3     1162.47     1490.05     91.28 o 
  15   3   3     2830.36     4551.05   1638.17 o 
  17   3   3      773.20     1422.84    592.58 o 
  19   3   3     1417.56     2251.01    535.68 o 
  21   3   3      512.09      531.21    401.00 o 
  23   3   3      431.45      435.66    578.07 o 
  25   3   3     2277.03     2875.47    562.69 o 
  27   3   3     1367.26     2262.50    498.86 o 
 -28   4   3      128.28      473.54   1432.20 o 
 -26   4   3      135.13      375.11    272.42 o 
 -24   4   3       62.48      867.92    310.65 o 
 -22   4   3     2222.96     2637.90    401.42 o 
 -20   4   3      184.76     1500.10    947.36 o 
 -18   4   3     4258.43     3683.34    355.49 o 
 -16   4   3       14.92      876.21    589.84 o 
 -14   4   3     8183.76    10128.39   1064.96 o 
 -12   4   3    13687.15    14566.86    530.27 o 
 -10   4   3    10848.31    10254.72    668.92 o 
  -8   4   3     7031.52     7688.25   1091.87 o 
  -6   4   3     1530.36     1214.40    449.46 o 
  -4   4   3      689.17      571.58     71.01 o 
  -2   4   3       13.86        4.80   1101.47 o 
   0   4   3      239.71      553.82    629.48 o 
   2   4   3     4478.07     4772.30    744.33 o 
   4   4   3    12997.24    14135.06    820.66 o 
   6   4   3    13448.75    16790.52   1090.28 o 
   8   4   3    15913.98    15931.86    763.75 o 
  10   4   3    15161.17    15244.16   1447.96 o 
  12   4   3       16.38      133.47    547.83 o 
  14   4   3     2334.48     2862.89    583.90 o 
  16   4   3     2573.29     2917.65    564.72 o 
  18   4   3      913.40     1848.76    657.36 o 
  20   4   3       30.96      452.59    781.91 o 
  22   4   3      143.99      603.66    879.46 o 
  24   4   3     2050.25     3398.93   1068.59 o 
 -23   5   3      254.68      946.28    861.88 o 
 -21   5   3     1900.06     2103.35    436.82 o 
 -19   5   3       40.39       57.88    195.66 o 
 -17   5   3      511.17      678.42    571.08 o 
 -15   5   3     2467.66     2583.59    574.58 o 
 -13   5   3     9383.54     9470.17    917.22 o 
 -11   5   3     8430.29     8715.50    815.30 o 
  -9   5   3     8419.85     9320.04    805.87 o 
  -7   5   3      157.23      953.50    695.12 o 
  -5   5   3      582.74     1238.39    499.10 o 
  -3   5   3        0.67      112.88    604.80 o 
  -1   5   3      389.37      437.23    427.17 o 
   1   5   3       26.88      506.96    699.04 o 
   3   5   3     1579.78     1935.64   1536.14 o 
   5   5   3     2470.50     2975.77   1315.06 o 
   7   5   3    12002.99    11772.44    861.97 o 
   9   5   3     8721.68    10229.92    739.80 o 
  11   5   3     5528.49     5256.78    695.81 o 
  13   5   3        8.56      224.73    729.01 o 
  15   5   3     1425.45     2015.98    576.71 o 
  17   5   3      419.56      471.17    675.02 o 
  19   5   3      641.48     1075.00    387.27 o 
  21   5   3      229.02      204.37    314.16 o 
 -16   6   3      346.20      881.91    214.44 o 
 -14   6   3     1364.22     2543.97    904.42 o 
 -12   6   3     5537.15     5567.63   1525.47 o 
 -10   6   3     4089.20     3891.64   1138.05 o 
  -8   6   3     1656.61     3146.11   2040.66 o 
  -6   6   3       35.99     1190.39   1359.49 o 
  -4   6   3       23.40      193.79    653.61 o 
  -2   6   3       18.34       44.22    307.85 o 
   0   6   3      134.77      116.89     98.32 o 
   2   6   3       29.30      718.20    772.34 o 
   4   6   3     1438.03     1423.18    683.42 o 
   6   6   3     8782.90    11308.50   1576.22 o 
   8   6   3     5571.75     5122.03   1266.12 o 
  10   6   3     1343.47     1497.69    413.65 o 
  12   6   3        2.73       56.43    116.30 o 
  14   6   3      270.52      359.89    563.20 o 
 -34   0   4     3564.91     3038.21    486.78 o 
 -32   0   4       18.57      359.69    661.84 o 
 -30   0   4    11665.91    13742.67   1134.23 o 
 -28   0   4     5436.32     6693.49   1085.23 o 
 -26   0   4    29409.24    30918.65   1172.18 o 
 -24   0   4      377.85     1300.04    615.07 o 
 -22   0   4     3467.03     3734.70   1185.05 o 
 -20   0   4     2307.87     2636.29    454.08 o 
 -18   0   4    20427.48    21342.14   1089.61 o 
 -16   0   4   104813.44   102906.88   1366.96 o 
 -14   0   4     8100.98    11162.27   1024.23 o 
 -12   0   4    50343.74    49771.30    793.12 o 
 -10   0   4   322432.16   315704.81   3038.55 o 
  -8   0   4   547081.19   524387.38   2136.32 o 
  -6   0   4    39683.10    40300.69   1971.12 o 
  -4   0   4    15859.29    20147.85   1137.21 o 
  -2   0   4      158.67      501.94    449.46 o 
   0   0   4     5335.19     5643.41    310.62 o 
   2   0   4    33158.16    36418.64    864.98 o 
   4   0   4    85783.89    86605.53    765.91 o 
   6   0   4   138040.42   132531.56   2623.89 o 
   8   0   4   320470.13   309834.88   4210.15 o 
  10   0   4   200660.03   201995.58   2077.31 o 
  12   0   4    12353.82    13753.50    768.09 o 
  14   0   4    15775.71    15577.69    861.80 o 
  16   0   4    10548.93    11153.35    485.59 o 
  18   0   4     4120.13     4973.50    620.49 o 
  20   0   4      172.85      539.32    302.48 o 
  22   0   4      141.70      670.10    368.37 o 
  24   0   4     3633.90     3854.33    869.95 o 
  26   0   4    13594.71    14820.05   1075.48 o 
  28   0   4     7406.46     7376.65    332.12 o 
  30   0   4       71.73      330.92    587.50 o 
 -35   1   4     5628.48     4885.06    284.20 o 
 -33   1   4     4380.56     4802.23    349.66 o 
 -31   1   4      613.17     1140.82    505.42 o 
 -29   1   4      333.56      876.30    743.19 o 
 -27   1   4    30832.01    27173.77    575.34 o 
 -25   1   4    22846.14    21002.19    855.93 o 
 -23   1   4      480.29     1623.93    873.09 o 
 -21   1   4     3528.14     4853.58   1073.99 o 
 -19   1   4    11517.81    14616.22    961.76 o 
 -17   1   4    58726.88    59033.75    529.38 o 
 -15   1   4    51164.71    50861.34    641.89 o 
 -13   1   4     7882.06     8388.33   1394.06 o 
 -11   1   4   140761.80   136131.44   2327.38 o 
  -9   1   4   276927.69   265514.00    577.36 o 
  -7   1   4   175162.45   169429.11   1929.19 o 
  -5   1   4     1070.92     1393.45    173.33 o 
  -3   1   4    18024.85    21567.41    860.15 o 
  -1   1   4      458.91     1303.98    587.51 o 
   1   1   4     1045.46     1593.59    362.47 o 
   3   1   4    30978.54    30049.22   1127.78 o 
   5   1   4    12376.56    13395.66    727.33 o 
   7   1   4    41329.16    40690.30    716.46 o 
   9   1   4   298265.00   283938.97   2574.13 o 
  11   1   4   201484.23   187645.81   4239.21 o 
  13   1   4        6.82      238.71    332.93 o 
  15   1   4    24751.25    25220.11    501.62 o 
  17   1   4    21885.84    23067.34   1412.10 o 
  19   1   4     2390.96     3119.16    527.16 o 
  21   1   4       76.92     2135.20    997.95 o 
  23   1   4     1369.54     2108.93    715.57 o 
  25   1   4     8646.29    11004.43    658.58 o 
  27   1   4    13934.80    15655.27    606.34 o 
  29   1   4     3236.30     3955.91    508.77 o 
  31   1   4       20.68      193.62    820.56 o 
 -34   2   4     3654.07     3876.52    369.87 o 
 -32   2   4     1411.80     1223.38    563.41 o 
 -30   2   4     1228.12     1820.06    388.00 o 
 -28   2   4    11607.73    11401.07    741.83 o 
 -26   2   4     5695.67    10390.38   1059.98 o 
 -24   2   4       12.61      996.94    512.13 o 
 -22   2   4      202.15      422.84    170.72 o 
 -20   2   4      537.81     1252.24    294.83 o 
 -18   2   4    23019.72    23884.27   1746.32 o 
 -16   2   4    45638.28    44179.49    579.99 o 
 -14   2   4     9486.22    10250.89    465.38 o 
 -12   2   4    35980.07    35453.75    827.30 o 
 -10   2   4   147113.44   151446.72   2706.41 o 
  -8   2   4   236311.31   223317.53   7835.06 o 
  -6   2   4    24935.74    24167.25    545.26 o 
  -4   2   4     3699.32     4036.78    499.65 o 
  -2   2   4     8117.22     8340.62    506.86 o 
   0   2   4       15.14      200.92    359.64 o 
   2   2   4    27349.04    29312.81    591.15 o 
   4   2   4     1731.93     1996.60    293.74 o 
   6   2   4    68150.90    65972.43    623.02 o 
   8   2   4   301289.69   285818.34   4223.54 o 
  10   2   4   141856.13   137340.17    490.64 o 
  12   2   4     5382.76     5534.76    373.08 o 
  14   2   4     8306.10     8561.79    189.25 o 
  16   2   4    23662.77    25180.12    564.27 o 
  18   2   4     3419.74     3175.86    105.46 o 
  20   2   4        1.62      674.81    346.80 o 
  22   2   4       74.51      690.26    594.69 o 
  24   2   4     3026.00     2896.40   1218.74 o 
  26   2   4    14190.08    13363.59    170.25 o 
  28   2   4     4694.67     4956.67    583.18 o 
 -31   3   4       28.42      254.49   1112.14 o 
 -29   3   4     4721.14     4481.35    812.20 o 
 -27   3   4     9441.16     8624.44    978.60 o 
 -25   3   4     2873.81     2880.51    285.34 o 
 -23   3   4      571.48     1357.96    336.01 o 
 -21   3   4      263.06      435.42    182.00 o 
 -19   3   4     3191.60     3634.76    388.31 o 
 -17   3   4    30851.04    30225.18    608.07 o 
 -15   3   4    14583.13    15051.84    512.63 o 
 -13   3   4     3747.39     3888.06    257.16 o 
 -11   3   4    52297.39    48754.30    338.82 o 
  -9   3   4   121718.66   126224.56   1917.31 o 
  -7   3   4    45111.32    42668.73    999.38 o 
  -5   3   4     5262.32     9322.64    818.84 o 
  -3   3   4    17292.91    17345.91    627.02 o 
  -1   3   4      288.85     1875.23    719.16 o 
   1   3   4    18481.95    18681.29    195.17 o 
   3   3   4    14604.34    14005.07    460.41 o 
   5   3   4     4036.40     5869.63   1207.14 o 
   7   3   4    66231.88    62711.56    565.53 o 
   9   3   4    78204.74    78203.73   1280.42 o 
  11   3   4    21928.36    23178.81   1373.40 o 
  13   3   4     1024.82     1484.49    430.06 o 
  15   3   4     6276.70     6983.31   1590.20 o 
  17   3   4     3086.51     4165.92    539.51 o 
  19   3   4      244.50     1091.80    568.23 o 
  21   3   4      684.19      826.57    254.57 o 
  23   3   4     1187.98     1529.56    648.12 o 
  25   3   4     2317.70     2224.55    143.75 o 
  27   3   4     6688.68     6336.88    466.57 o 
 -28   4   4     5507.97     4710.56   1396.61 o 
 -26   4   4     2891.02     2974.60    413.43 o 
 -24   4   4      252.36      218.66    269.50 o 
 -22   4   4     1862.84     1694.03    504.48 o 
 -20   4   4     2266.83     3122.53    555.67 o 
 -18   4   4     6382.53     6008.54    399.20 o 
 -16   4   4    16045.89    16841.87    913.63 o 
 -14   4   4     7301.93     7764.78    676.01 o 
 -12   4   4     5916.64     5828.39    606.35 o 
 -10   4   4    43900.84    42976.44    744.95 o 
  -8   4   4    35198.47    34581.00    364.59 o 
  -6   4   4     3451.86     4516.79    646.64 o 
  -4   4   4      380.67      782.70    761.35 o 
  -2   4   4     7274.80     8603.95   1130.39 o 
   0   4   4      921.44     1187.93    467.94 o 
   2   4   4    20219.67    21200.34   1419.59 o 
   4   4   4      627.63      803.31    107.91 o 
   6   4   4     3202.23     4148.12    711.48 o 
   8   4   4    65393.59    62645.32   1455.11 o 
  10   4   4    29222.73    27958.66    926.72 o 
  12   4   4     3199.81     3274.20    540.74 o 
  14   4   4    11466.66    11654.08    728.26 o 
  16   4   4    12168.98    11322.35    638.03 o 
  18   4   4      913.19     1504.43    734.03 o 
  20   4   4      337.92      701.85    545.12 o 
  22   4   4      608.77     1009.64    629.42 o 
  24   4   4     1902.37     3402.20   1233.90 o 
 -25   5   4      319.43      544.09    243.46 o 
 -23   5   4      419.28      808.37    249.95 o 
 -21   5   4     1170.54      989.93    229.61 o 
 -19   5   4      564.99     1334.80    344.81 o 
 -17   5   4     2533.25     3658.77    752.39 o 
 -15   5   4     9118.06     9199.52    464.00 o 
 -13   5   4      362.72      251.79    330.92 o 
 -11   5   4    13079.14    14671.40    772.14 o 
  -9   5   4    17341.26    15702.87    740.97 o 
  -7   5   4     7267.41     6713.71    394.46 o 
  -5   5   4       76.62      982.22    307.96 o 
  -3   5   4     3239.65     3110.04   1047.48 o 
  -1   5   4      403.44      395.28   1018.50 o 
   1   5   4     2592.59     2614.71    626.96 o 
   3   5   4     6100.20     6654.87   1616.31 o 
   5   5   4     3712.80     3430.84    317.73 o 
   7   5   4     8998.54     9721.74    359.74 o 
   9   5   4    10494.11    10488.21    346.57 o 
  11   5   4     4696.99     5599.47    981.09 o 
  13   5   4        3.72      321.31    299.26 o 
  15   5   4     3966.08     4617.17    871.79 o 
  17   5   4     2641.41     2646.71    166.49 o 
  19   5   4        0.34      543.07    974.86 o 
 -18   6   4      322.22      566.20    786.03 o 
 -16   6   4     1350.92     1268.54    175.98 o 
 -14   6   4     1819.07     1808.39   1489.83 o 
 -12   6   4      383.65      600.08    189.34 o 
 -10   6   4     8749.83     8402.79    367.81 o 
  -8   6   4     2329.56     3011.30    491.81 o 
  -6   6   4      207.60      311.41    370.02 o 
  -4   6   4      497.06      923.53    384.02 o 
  -2   6   4     1793.81     2073.76    994.46 o 
   0   6   4      108.40      208.45   1406.41 o 
   2   6   4     1955.37     1798.24    359.68 o 
   4   6   4      435.75      591.58    697.83 o 
   6   6   4      965.20     1760.48   1155.85 o 
   8   6   4     5522.76     6591.97   2201.32 o 
  10   6   4     5324.15     6112.38   1920.76 o 
  12   6   4      323.22      415.38    891.58 o 
 -35   1   5      237.50      250.64    690.00 o 
 -33   1   5      170.65      284.92    214.32 o 
 -31   1   5      761.20      830.50    122.39 o 
 -29   1   5      176.69      227.37     73.37 o 
 -27   1   5      644.76      701.15   1009.98 o 
 -25   1   5     2895.25     2787.06    237.23 o 
 -23   1   5      113.37      463.42    451.53 o 
 -21   1   5     2050.82     2530.83    248.16 o 
 -19   1   5     2271.10     3353.31   1047.62 o 
 -17   1   5      137.98      312.36    162.06 o 
 -15   1   5    13090.64    17771.81    951.26 o 
 -13   1   5     1174.25     1544.04    195.97 o 
 -11   1   5      424.27     1720.80    657.02 o 
  -9   1   5     8330.35    10603.66    953.23 o 
  -7   1   5     3241.25     3533.51    246.40 o 
  -5   1   5       62.74      259.57    142.26 o 
  -3   1   5     6254.56     6985.99    619.14 o 
  -1   1   5    39176.15    38031.45     53.72 o 
   1   1   5       84.78      322.44    230.21 o 
   3   1   5     5230.67     4887.17    207.62 o 
   5   1   5     1341.73     1314.10    180.08 o 
   7   1   5     2349.00     2663.04    293.47 o 
   9   1   5       12.33       28.50     64.62 o 
  11   1   5      243.49      593.94    714.84 o 
  13   1   5     1064.30     1708.13    426.19 o 
  15   1   5      813.36     1388.19    268.56 o 
  17   1   5       16.59      223.20    499.41 o 
  19   1   5     1308.78     1623.90    490.75 o 
  21   1   5      341.07      383.49    153.73 o 
  23   1   5      111.23      539.37   1078.59 o 
  25   1   5       52.37      159.84    116.24 o 
  27   1   5        0.49       44.24     59.84 o 
  29   1   5     1320.16     1694.82    477.16 o 
 -34   2   5      647.36     1391.60    478.64 o 
 -32   2   5       79.22      609.60    851.62 o 
 -30   2   5       25.47      116.27    359.18 o 
 -28   2   5     1570.16     1379.71    164.26 o 
 -26   2   5    13872.57    15376.87    888.73 o 
 -24   2   5       31.32       93.09    855.45 o 
 -22   2   5     4133.63     5023.19    439.89 o 
 -20   2   5      549.83      593.07    769.09 o 
 -18   2   5     2387.66     2415.93    640.30 o 
 -16   2   5       35.85      140.71    117.90 o 
 -14   2   5     1521.52     1815.73    172.27 o 
 -12   2   5      237.37      322.41    276.54 o 
 -10   2   5    11914.34    11014.90   1151.55 o 
  -8   2   5     6545.92     5337.47    232.00 o 
  -6   2   5    18854.91    18986.13   1814.10 o 
  -4   2   5    20591.64    21823.50    927.00 o 
  -2   2   5     2620.81     2557.01    550.32 o 
   0   2   5       13.15      111.45    767.74 o 
   2   2   5      515.50      980.34   1325.25 o 
   4   2   5     7815.34     7938.25    875.71 o 
   6   2   5        0.41      103.52    329.26 o 
   8   2   5    13822.09    12907.14    743.75 o 
  10   2   5    47929.06    46786.76    501.13 o 
  12   2   5    10192.55    11336.17    628.89 o 
  14   2   5      802.91      890.03    567.52 o 
  16   2   5     2779.20     2412.41    309.15 o 
  18   2   5     1001.16     1040.11    108.29 o 
  20   2   5        4.89      196.78    257.78 o 
  22   2   5     1189.21     1174.59    471.20 o 
  24   2   5      359.07      770.53    917.21 o 
  26   2   5        0.21       14.89    260.48 o 
  28   2   5      340.96     1239.97    477.16 o 
 -31   3   5        6.67      307.48    897.62 o 
 -29   3   5      360.80     1263.40    850.40 o 
 -27   3   5     1256.75     2260.91    490.12 o 
 -25   3   5     1490.04     1545.53    583.62 o 
 -23   3   5     1945.96     1763.25    941.74 o 
 -21   3   5     2417.40     2612.79    213.14 o 
 -19   3   5     1688.20     2062.04    386.32 o 
 -17   3   5     3987.98     3623.62    345.68 o 
 -15   3   5     2617.39     2454.30    594.97 o 
 -13   3   5     1475.07     1521.59    625.40 o 
 -11   3   5     1670.92     1770.53    296.13 o 
  -9   3   5    19735.61    19222.12    486.95 o 
  -7   3   5    27222.18    28564.36    729.69 o 
  -5   3   5    14767.22    16698.09    726.56 o 
  -3   3   5     9319.64     9757.90    879.87 o 
  -1   3   5     1923.89     1982.34    490.21 o 
   1   3   5        3.14       21.47    759.01 o 
   3   3   5       50.21      381.72    311.50 o 
   5   3   5     1035.18     1209.70    239.27 o 
   7   3   5     5401.36     5255.37    424.05 o 
   9   3   5     2222.14     2595.39    770.59 o 
  11   3   5     1842.12     2340.51    555.02 o 
  13   3   5    11129.00    10441.86   1756.50 o 
  15   3   5    13351.89    16043.95    839.14 o 
  17   3   5      433.37      517.75    320.02 o 
  19   3   5      975.39     1929.57    750.47 o 
  21   3   5      855.83     2120.16   1150.50 o 
  23   3   5      144.08      744.82   1391.43 o 
  25   3   5      135.46      177.50     64.53 o 
  27   3   5      193.66      304.80    942.48 o 
 -28   4   5     1001.46     1754.27    526.43 o 
 -26   4   5     1595.38     2002.78    605.60 o 
 -24   4   5     1686.99     2089.05    494.66 o 
 -22   4   5      589.14      975.60    354.29 o 
 -20   4   5     3245.04     3300.34    674.65 o 
 -18   4   5     2540.97     2808.85    578.57 o 
 -16   4   5     1124.97     2649.26    741.80 o 
 -14   4   5      154.53      474.09    405.85 o 
 -12   4   5      637.03      974.92    652.31 o 
 -10   4   5     4188.09     3772.75    576.40 o 
  -8   4   5    17910.32    16623.74    933.15 o 
  -6   4   5    17249.01    19216.10   1124.07 o 
  -4   4   5     9138.74    10419.10    328.52 o 
  -2   4   5      566.33      649.75    600.69 o 
   0   4   5        6.03       98.57    767.30 o 
   2   4   5      123.93      605.01   1355.19 o 
   4   4   5       62.79      431.82    489.22 o 
   6   4   5     1102.13     1667.22   1016.53 o 
   8   4   5     5302.71     5104.95    234.00 o 
  10   4   5     3599.46     4263.51    613.00 o 
  12   4   5     8131.20     9813.72    838.83 o 
  14   4   5    10573.01    10016.77   1678.57 o 
  16   4   5     1019.43     2289.26   1204.11 o 
  18   4   5      980.51     1432.85   1137.54 o 
  20   4   5     1772.98     2820.46   1219.88 o 
  22   4   5      712.07     1512.01    697.57 o 
  24   4   5      165.09      528.11    942.70 o 
 -25   5   5       29.01      234.68    261.27 o 
 -23   5   5      208.21     1107.68    822.60 o 
 -21   5   5       24.67       38.89     58.09 o 
 -19   5   5      759.65     1440.34   1065.51 o 
 -17   5   5     1250.63     1179.04   1034.73 o 
 -15   5   5     1181.83     3058.47   1321.49 o 
 -13   5   5      409.70      702.27    317.84 o 
 -11   5   5      461.06      441.52    611.48 o 
  -9   5   5     6015.11     6554.69    997.35 o 
  -7   5   5    11664.13    10643.54   1082.68 o 
  -5   5   5     9314.84     9385.75   1772.44 o 
  -3   5   5     2255.98     1893.26    629.46 o 
  -1   5   5      788.78     2222.33    897.60 o 
   1   5   5      240.22      342.22    684.61 o 
   3   5   5       68.95      226.75   1341.01 o 
   5   5   5     1052.21     1164.97    288.95 o 
   7   5   5      558.53     1644.52    931.79 o 
   9   5   5     6246.21     5767.22    659.96 o 
  11   5   5     6429.88     6381.39    865.10 o 
  13   5   5     6271.73     6367.09    529.95 o 
  15   5   5     2851.27     3934.86   1113.53 o 
  17   5   5       20.82       77.89    625.66 o 
  19   5   5      587.29      806.46    244.79 o 
 -18   6   5      311.56      557.94    292.93 o 
 -16   6   5      883.63     2126.13   1303.01 o 
 -14   6   5      670.60      737.96    178.69 o 
 -12   6   5      116.84      113.22   1144.20 o 
 -10   6   5     1038.00      972.49    344.11 o 
  -8   6   5     2354.99     3822.45   1291.87 o 
  -6   6   5     9407.83     8457.24   2587.39 o 
  -4   6   5     1631.78     1509.37    487.98 o 
  -2   6   5      830.52     1884.43   1081.03 o 
   0   6   5      192.40      359.69    186.52 o 
   2   6   5      324.98      443.62    167.29 o 
   4   6   5       44.93      309.34    388.47 o 
   6   6   5      176.23      474.79   1827.24 o 
   8   6   5      136.97     1633.01   1534.69 o 
  10   6   5     1798.87     3085.21   1097.00 o 
  12   6   5     5239.43     4951.08    406.45 o 
 -36   0   6       11.08      328.52   1848.82 o 
 -34   0   6       34.76      434.03   1246.94 o 
 -32   0   6     1997.32     2637.75   1146.22 o 
 -30   0   6    22434.87    19401.84    155.87 o 
 -28   0   6     2680.66     3318.77    378.88 o 
 -26   0   6      171.45      219.15     91.52 o 
 -24   0   6    33912.22    29824.44   1674.97 o 
 -22   0   6    60633.66    54850.12   1684.56 o 
 -20   0   6    26867.88    24463.29    209.82 o 
 -18   0   6     7383.30     8213.97    571.20 o 
 -16   0   6     9476.22    11667.39    563.19 o 
 -14   0   6    50238.75    48980.07    392.37 o 
 -12   0   6    66237.70    66448.58    775.00 o 
 -10   0   6    40728.87    41907.97    693.77 o 
  -8   0   6    41814.40    41141.68     98.32 o 
  -6   0   6   309335.13   300355.53    941.88 o 
  -4   0   6   374452.97   373430.34   1228.08 o 
  -2   0   6   277446.53   274690.31    441.22 o 
   0   0   6    55419.65    56426.66    550.04 o 
   2   0   6    31742.48    32641.01    831.96 o 
   4   0   6     8420.99     9797.64   1113.06 o 
   6   0   6     1053.22     1331.49    187.34 o 
   8   0   6     4514.43     5303.84    710.12 o 
  10   0   6    24702.79    24373.97   2112.45 o 
  12   0   6    97717.84    92947.77   1208.23 o 
  14   0   6   243844.23   239734.80   1108.82 o 
  16   0   6    49780.68    49035.64    711.43 o 
  18   0   6     2563.08     2209.93    212.22 o 
  20   0   6    14683.53    15635.82   1504.82 o 
  22   0   6     9344.73     9173.88    821.30 o 
  24   0   6      206.37     1207.96    725.54 o 
  26   0   6      102.38      559.66   1021.86 o 
  28   0   6      461.62     1204.60    400.46 o 
 -35   1   6       47.49      874.65    847.78 o 
 -33   1   6     2609.22     2238.49    205.29 o 
 -31   1   6    10692.81    10617.27    437.78 o 
 -29   1   6     7081.90     6944.12    593.54 o 
 -27   1   6       34.82      136.27    276.65 o 
 -25   1   6    13510.09    15821.15    681.03 o 
 -23   1   6    17898.38    17808.79    412.22 o 
 -21   1   6    34221.97    33283.09    533.96 o 
 -19   1   6     7415.70    10698.68   1136.58 o 
 -17   1   6     2967.73     3507.15    347.14 o 
 -15   1   6     1064.83     1841.79    486.47 o 
 -13   1   6    82050.81    83837.76   4421.12 o 
 -11   1   6    71908.60    71128.37    501.60 o 
  -9   1   6       71.35      303.19    170.68 o 
  -7   1   6   129151.68   127389.81   1595.93 o 
  -5   1   6   436516.44   423086.56   1789.70 o 
  -3   1   6   384496.69   371165.63   3081.46 o 
  -1   1   6      343.14      526.99    113.08 o 
   1   1   6     7544.47     9560.14    991.07 o 
   3   1   6    18313.43    18167.49   1932.09 o 
   5   1   6     4258.13     5041.39    469.62 o 
   7   1   6    12379.46    12148.90    256.23 o 
   9   1   6       15.04     1246.37    710.72 o 
  11   1   6    91334.74    94804.36   3582.63 o 
  13   1   6    96389.54    93603.98    507.43 o 
  15   1   6    57212.57    54970.34    728.67 o 
  17   1   6     1417.55     1823.60    464.32 o 
  19   1   6     7988.04     7850.11    360.01 o 
  21   1   6     6546.27     6633.60    511.30 o 
  23   1   6     1108.37     1934.97    418.02 o 
  25   1   6        1.23      756.96    667.25 o 
  27   1   6      318.86      434.06    323.64 o 
  29   1   6     5468.70     5129.35   1119.58 o 
 -34   2   6      292.10     1322.21    506.06 o 
 -32   2   6     3392.72     3389.05    330.10 o 
 -30   2   6    14017.47    16668.40    958.96 o 
 -28   2   6     6193.73     6422.50    836.47 o 
 -26   2   6      274.58      185.34    493.75 o 
 -24   2   6    20770.22    20994.82    622.29 o 
 -22   2   6    53798.43    48189.33    450.62 o 
 -20   2   6    16351.71    19108.82    600.25 o 
 -18   2   6      116.76      401.80    378.38 o 
 -16   2   6       77.64      877.10    680.86 o 
 -14   2   6    16937.43    18121.14    896.41 o 
 -12   2   6   103650.34   102728.32   2594.47 o 
 -10   2   6     9395.51     9495.94    516.24 o 
  -8   2   6    26265.96    25306.29    479.17 o 
  -6   2   6   177374.11   167487.25   1901.38 o 
  -4   2   6   192251.44   195834.36   1248.71 o 
  -2   2   6    66324.21    63714.14   1140.62 o 
   0   2   6     3079.15     3429.23    122.02 o 
   2   2   6    26314.59    28183.69    495.64 o 
   4   2   6       67.02      224.30    292.36 o 
   6   2   6    11451.44    11707.95    487.21 o 
   8   2   6     4745.46     4895.53    719.04 o 
  10   2   6     2934.30     3426.54    420.22 o 
  12   2   6    56276.14    53058.77    726.02 o 
  14   2   6    85731.02    79834.28    371.95 o 
  16   2   6    20257.01    20984.05   1400.40 o 
  18   2   6     3224.77     3350.30    884.30 o 
  20   2   6     6647.00     6410.02    793.72 o 
  22   2   6     4880.83     5090.66   1341.87 o 
  24   2   6      451.81     1443.51    691.36 o 
  26   2   6        9.23      273.84    272.17 o 
  28   2   6      946.47     1094.40   1121.72 o 
 -33   3   6      945.30     1395.20   1028.95 o 
 -31   3   6     3089.76     3031.04    512.84 o 
 -29   3   6     6774.89     5582.08    439.25 o 
 -27   3   6      906.35      961.72    482.34 o 
 -25   3   6     5220.35     5207.78    703.79 o 
 -23   3   6    26601.29    25448.31    701.22 o 
 -21   3   6     4585.17     4511.51    773.56 o 
 -19   3   6     3528.91     3950.55   1115.98 o 
 -17   3   6      384.12      682.70    282.94 o 
 -15   3   6     1360.66     2535.31    554.56 o 
 -13   3   6    29899.80    29335.42    850.42 o 
 -11   3   6    51862.05    52324.39    896.75 o 
  -9   3   6      884.05      916.45     57.33 o 
  -7   3   6    48665.00    47663.56    646.62 o 
  -5   3   6   128216.96   130135.93    892.68 o 
  -3   3   6    66966.98    67721.99    841.82 o 
  -1   3   6    10476.50    12216.23   1175.94 o 
   1   3   6     4727.94     5472.93   1365.42 o 
   3   3   6    10966.42    10628.97    755.15 o 
   5   3   6     5160.59     6122.75   1303.26 o 
   7   3   6    10009.54    10312.79    622.48 o 
   9   3   6      293.32      344.50    354.13 o 
  11   3   6    46037.66    42739.08   1263.14 o 
  13   3   6    99215.90    92569.06    691.81 o 
  15   3   6    29581.58    27124.91    974.77 o 
  17   3   6     1488.03     1373.03    389.00 o 
  19   3   6     8605.50     9934.65   1201.73 o 
  21   3   6     7971.46     7913.01    726.20 o 
  23   3   6      141.99      414.02    697.59 o 
  25   3   6       98.60      671.35   1121.29 o 
 -30   4   6     2122.34     2347.00    689.89 o 
 -28   4   6     2053.15     1896.71    200.20 o 
 -26   4   6        5.70       61.38    584.22 o 
 -24   4   6     6919.54     6491.69    326.02 o 
 -22   4   6     7269.05     7300.86   1135.71 o 
 -20   4   6     8226.33     8104.93    414.89 o 
 -18   4   6      113.95      294.36    264.95 o 
 -16   4   6      644.63      919.82    192.94 o 
 -14   4   6     3210.88     3677.84    297.84 o 
 -12   4   6    18132.73    17855.58    589.77 o 
 -10   4   6     8245.42     7930.22    429.02 o 
  -8   4   6     6799.04     7409.17   1273.64 o 
  -6   4   6    59307.62    59961.99   1133.80 o 
  -4   4   6    54886.93    54416.74   1510.71 o 
  -2   4   6    15543.34    16687.21    856.07 o 
   0   4   6      291.59     1178.28   1392.46 o 
   2   4   6     8714.59     8887.95    172.13 o 
   4   4   6      107.50      490.29   1158.47 o 
   6   4   6     8068.99     8284.84    716.40 o 
   8   4   6     2296.81     2382.20    206.49 o 
  10   4   6     5136.68     4703.26    311.22 o 
  12   4   6    15454.34    19258.13    938.85 o 
  14   4   6    14094.68    14260.48   1111.45 o 
  16   4   6     6390.98     6316.23    261.38 o 
  18   4   6        8.47      247.47    178.25 o 
  20   4   6     3726.36     3715.60    514.36 o 
  22   4   6     1187.97     1483.77    561.21 o 
 -25   5   6     1821.07     3441.06   1089.62 o 
 -23   5   6     3289.72     4079.53    655.14 o 
 -21   5   6     1633.41     2191.66    531.15 o 
 -19   5   6      368.58      611.21    874.50 o 
 -17   5   6       40.22      655.78    828.87 o 
 -15   5   6     1307.25     3299.52   1511.89 o 
 -13   5   6     2055.34     1873.65    725.38 o 
 -11   5   6     6460.43     6844.51    532.51 o 
  -9   5   6     1401.70     1339.52    340.75 o 
  -7   5   6     8977.51     9088.02    569.63 o 
  -5   5   6    26707.80    29429.17   1113.00 o 
  -3   5   6     5384.79     5423.31    303.76 o 
  -1   5   6      673.01     2616.23   1431.08 o 
   1   5   6     4228.01     4547.11    946.57 o 
   3   5   6     2622.22     2508.11    739.15 o 
   5   5   6     1517.27     1548.99    539.17 o 
   7   5   6     1757.88     1787.80    811.40 o 
   9   5   6     1546.81     1592.48    701.37 o 
  11   5   6     8028.94     8338.86   1176.06 o 
  13   5   6    13311.28    13476.00   1086.69 o 
  15   5   6     2645.42     2939.83    691.81 o 
  17   5   6        1.56       13.38    190.64 o 
  19   5   6     3814.60     4058.42    576.93 o 
 -18   6   6      182.93      393.09    593.33 o 
 -16   6   6     1264.09     1294.52    436.96 o 
 -14   6   6      696.24     1077.85    632.51 o 
 -12   6   6     2479.73     2446.41    127.09 o 
 -10   6   6     5130.38     4920.60    549.13 o 
  -8   6   6      265.55      369.36    582.59 o 
  -6   6   6     6666.71     6153.28    587.50 o 
  -4   6   6     3623.60     3560.26    346.50 o 
  -2   6   6     1171.64     2386.24    652.10 o 
   0   6   6     1264.04     1019.13    199.03 o 
   2   6   6     1417.41     1215.76   1465.15 o 
   4   6   6       55.26      235.00    326.12 o 
   6   6   6      700.33      719.39    258.71 o 
   8   6   6      192.28      449.58    665.43 o 
  10   6   6     1405.20     2801.10   1616.99 o 
  12   6   6     1929.29     2129.71    799.11 o 
 -35   1   7       19.36      229.84    307.32 o 
 -33   1   7       51.66       77.31    324.06 o 
 -31   1   7      546.72      590.13    369.73 o 
 -29   1   7      329.31      829.79    244.79 o 
 -27   1   7      142.21      333.55    599.52 o 
 -25   1   7      360.20      823.45    703.77 o 
 -23   1   7     2671.48     2988.34    612.56 o 
 -21   1   7     9160.63     8060.75   1005.21 o 
 -19   1   7      532.21      682.40    244.70 o 
 -17   1   7      594.18      796.36    555.43 o 
 -15   1   7     3072.99     2934.31    216.20 o 
 -13   1   7     1312.82     1887.83    475.92 o 
 -11   1   7      206.76      505.28    648.88 o 
  -9   1   7     9883.68     9683.24    466.79 o 
  -7   1   7     2409.45     2916.33    316.15 o 
  -5   1   7     3414.40     4098.07    450.95 o 
  -3   1   7     7671.17     7776.19    234.68 o 
  -1   1   7    10143.08     9800.17    465.48 o 
   1   1   7     2423.14     3052.70    621.16 o 
   3   1   7    11033.55    13719.28    566.52 o 
   5   1   7     6310.40     6447.74    366.55 o 
   7   1   7     1155.68     1374.72    426.27 o 
   9   1   7     9474.44    11131.42    752.23 o 
  11   1   7      989.29     1365.63    786.71 o 
  13   1   7      166.60      179.76    240.52 o 
  15   1   7     3910.47     5627.90    909.81 o 
  17   1   7        5.64      301.41    431.18 o 
  19   1   7      247.98      333.79    118.58 o 
  21   1   7      291.16      527.44    594.42 o 
  23   1   7        0.43       41.36    232.40 o 
  25   1   7       22.23       50.16    495.23 o 
  27   1   7      566.66      907.02    877.98 o 
 -34   2   7      257.85      334.83    119.47 o 
 -32   2   7       28.46      196.29   1029.50 o 
 -30   2   7     1562.89     1711.81    398.57 o 
 -28   2   7      371.65      476.60    226.72 o 
 -26   2   7     1120.35     1160.05    517.29 o 
 -24   2   7     1985.63     2458.13    875.32 o 
 -22   2   7     3760.49     3731.10    311.54 o 
 -20   2   7    12960.10    14050.07    965.18 o 
 -18   2   7      956.82     1009.63    378.41 o 
 -16   2   7      211.69      201.71    226.25 o 
 -14   2   7      774.00      813.52    137.05 o 
 -12   2   7     6205.48     6304.44    378.04 o 
 -10   2   7     4946.14     4504.36    319.87 o 
  -8   2   7     2807.29     3047.66    444.45 o 
  -6   2   7     4601.40     5416.75    488.83 o 
  -4   2   7    11108.33    10329.77    466.82 o 
  -2   2   7    19387.13    20612.92    569.95 o 
   0   2   7     1421.16     3257.60   1342.92 o 
   2   2   7    17162.52    17910.68    493.98 o 
   4   2   7     4858.20     4973.82    884.22 o 
   6   2   7     7299.40     7091.85    735.17 o 
   8   2   7     1324.00     1827.29    492.68 o 
  10   2   7      202.59      341.50    420.98 o 
  12   2   7      131.93      180.79    174.79 o 
  14   2   7      227.34      485.03    510.00 o 
  16   2   7     7399.42     7433.58    591.59 o 
  18   2   7     6257.84     5846.81    896.76 o 
  20   2   7       69.64      505.13    757.85 o 
  22   2   7      957.96     1344.80    950.36 o 
  24   2   7      779.35      791.23    555.98 o 
  26   2   7      647.11     1295.29    696.84 o 
 -33   3   7       21.62      328.52    645.18 o 
 -31   3   7      962.24      849.90    147.88 o 
 -29   3   7     1858.40     1947.59    751.65 o 
 -27   3   7      119.01      281.64    613.59 o 
 -25   3   7       45.74     1036.30   1088.85 o 
 -23   3   7     5829.11     9921.41    809.94 o 
 -21   3   7     9348.26     9157.91   1331.81 o 
 -19   3   7     2035.22     2476.54    595.30 o 
 -17   3   7     4164.35     4505.44    892.82 o 
 -15   3   7     2105.62     2920.55    916.95 o 
 -13   3   7      358.75      576.45    351.51 o 
 -11   3   7      105.02      151.92    700.32 o 
  -9   3   7      296.37      574.65    209.65 o 
  -7   3   7        2.30      176.77    374.82 o 
  -5   3   7     8521.98     8333.20   1051.91 o 
  -3   3   7    29515.60    26566.38    410.23 o 
  -1   3   7    25399.12    25735.35   1067.70 o 
   1   3   7    12403.41    11953.59    235.00 o 
   3   3   7      752.40     1109.34    751.76 o 
   5   3   7      629.93     1558.31   1473.35 o 
   7   3   7      758.61      913.62    620.03 o 
   9   3   7     1472.96     1879.08    618.02 o 
  11   3   7     1991.56     2674.14    380.97 o 
  13   3   7     8305.05     8723.40   1068.12 o 
  15   3   7     7126.42     6399.70    382.47 o 
  17   3   7     3250.87     2616.80     80.71 o 
  19   3   7     4820.94     4875.66    738.65 o 
  21   3   7      908.17     1585.33   1476.97 o 
  23   3   7      473.28      672.70   1037.03 o 
  25   3   7      658.58     1743.52   1071.97 o 
 -30   4   7     1211.45     2210.78    717.03 o 
 -28   4   7      550.20     2022.52   1149.75 o 
 -26   4   7        8.26      221.36    576.32 o 
 -24   4   7     1372.38     1816.33    278.21 o 
 -22   4   7     3988.87     3886.63     61.49 o 
 -20   4   7     1590.65     1524.53    268.40 o 
 -18   4   7     1692.13     2086.88    271.92 o 
 -16   4   7     4316.33     3357.25    744.81 o 
 -14   4   7     1282.05     2010.83    374.77 o 
 -12   4   7     4308.60     4023.93    240.71 o 
 -10   4   7      578.28      582.62    996.36 o 
  -8   4   7      306.48      264.22    547.62 o 
  -6   4   7      916.62     1614.48   1182.70 o 
  -4   4   7    16478.97    16768.89   1275.71 o 
  -2   4   7    20402.60    17480.02   1173.18 o 
   0   4   7    11812.62    10350.04    105.95 o 
   2   4   7     4775.39     3987.00    336.91 o 
   4   4   7      115.35      251.86    363.68 o 
   6   4   7      457.25      761.70    875.80 o 
   8   4   7      134.43      730.42   1027.70 o 
  10   4   7      289.17      458.22    397.90 o 
  12   4   7      278.69      855.92   1419.14 o 
  14   4   7     1985.50     2416.53    509.57 o 
  16   4   7     2616.56     2278.07    557.67 o 
  18   4   7     5488.52     5351.93   1124.01 o 
  20   4   7     3128.74     2746.92    363.71 o 
  22   4   7       10.29       36.48   1495.73 o 
 -25   5   7       10.34       47.01    999.36 o 
 -23   5   7     2775.52     2667.09    687.01 o 
 -21   5   7     1840.87     2367.32    509.08 o 
 -19   5   7     2717.72     4199.81   1666.47 o 
 -17   5   7     1408.04     1537.89    781.17 o 
 -15   5   7     1438.16     2058.85    666.29 o 
 -13   5   7     1458.28     2438.32    955.61 o 
 -11   5   7     1387.56     2303.01   1190.41 o 
  -9   5   7     1794.86     2692.71    846.93 o 
  -7   5   7       30.64      165.46    194.23 o 
  -5   5   7      296.33     1068.18    780.46 o 
  -3   5   7    15004.83    14391.61    949.59 o 
  -1   5   7     9906.11     9859.08    838.52 o 
   1   5   7     4448.58     4579.68   1358.51 o 
   3   5   7       87.84     1335.62   1260.19 o 
   5   5   7       29.84      213.42    729.66 o 
   7   5   7       28.67       83.96    553.29 o 
   9   5   7       59.35      375.31    419.78 o 
  11   5   7       12.25       29.03     92.32 o 
  13   5   7      617.55     1702.71   1071.09 o 
  15   5   7     2130.83     1861.67    998.14 o 
  17   5   7     3236.83     3270.28    816.50 o 
 -18   6   7      248.46      873.78    756.25 o 
 -16   6   7     1003.57     1981.26    591.35 o 
 -14   6   7     1565.22     1171.87    185.84 o 
 -12   6   7      671.64     1114.60    282.96 o 
 -10   6   7      644.16     1294.89   1913.57 o 
  -8   6   7      199.61      651.65    513.24 o 
  -6   6   7      599.39      414.16    370.48 o 
  -4   6   7     5696.43     5446.09    722.41 o 
  -2   6   7     4484.85     5287.49   2167.75 o 
   0   6   7     7802.22     9982.68   1083.87 o 
   2   6   7      869.28     1386.02   2004.69 o 
   4   6   7        3.38      264.45    243.80 o 
   6   6   7      391.11      626.46    734.56 o 
   8   6   7      161.82      509.17    800.01 o 
  10   6   7        4.17      113.91    638.88 o 
 -36   0   8     1223.17     2316.42   1263.72 o 
 -34   0   8      331.49     2177.34   2004.69 o 
 -32   0   8        2.66      249.39    390.87 o 
 -30   0   8     1346.84     1177.39    206.22 o 
 -28   0   8    11994.38    11059.36     28.78 o 
 -26   0   8    29920.20    28880.95    760.15 o 
 -24   0   8    21197.39    25614.93   2117.39 o 
 -22   0   8      800.69      739.71    544.44 o 
 -20   0   8    26279.21    24977.30   1124.88 o 
 -18   0   8    33128.76    33050.17    381.71 o 
 -16   0   8   106284.13    98848.03    434.51 o 
 -14   0   8    32489.25    31225.98    204.07 o 
 -12   0   8     1736.24     2070.27    292.05 o 
 -10   0   8    34243.08    36954.70   1159.82 o 
  -8   0   8   113869.60   111967.55   2610.17 o 
  -6   0   8    24562.00    25069.15    700.45 o 
  -4   0   8    12230.55    16123.74    776.46 o 
  -2   0   8   226310.70   235207.34   1013.21 o 
   0   0   8   495872.03   475694.31   4077.85 o 
   2   0   8    93844.01    99204.17   8172.22 o 
   4   0   8      148.23      138.95    787.64 o 
   6   0   8    15223.22    15743.56    365.45 o 
   8   0   8     2765.99     3509.28   1025.53 o 
  10   0   8     1011.35     1022.83    253.62 o 
  12   0   8      231.54     1058.42    317.70 o 
  14   0   8     3352.48     4804.64   1059.05 o 
  16   0   8    39792.89    39134.79   1615.30 o 
  18   0   8    34579.41    36989.68    836.32 o 
  20   0   8    18212.38    18598.94    474.49 o 
  22   0   8        7.04      299.02    616.75 o 
  24   0   8     5585.98     5858.57    912.66 o 
  26   0   8     2268.81     2567.87    633.06 o 
  28   0   8     1267.61     2217.64    659.11 o 
 -35   1   8     1099.16     1245.52    198.71 o 
 -33   1   8      276.56      750.71    182.64 o 
 -31   1   8      168.01      458.62    349.09 o 
 -29   1   8      811.34     2145.06    557.33 o 
 -27   1   8    21881.45    22606.76    759.98 o 
 -25   1   8    25162.69    23618.66    302.10 o 
 -23   1   8     8384.98    10736.81   1234.13 o 
 -21   1   8    20004.05    19948.43    694.31 o 
 -19   1   8    85998.01    81274.52   1155.13 o 
 -17   1   8    77473.16    83042.77   3866.45 o 
 -15   1   8    14441.16    15436.39    463.21 o 
 -13   1   8    14337.97    14093.54    303.11 o 
 -11   1   8      275.53      512.23    285.41 o 
  -9   1   8    59641.96    60368.16   1224.21 o 
  -7   1   8    90996.66    89200.50   1230.49 o 
  -5   1   8      946.09     1224.10    231.23 o 
  -3   1   8    71359.83    72257.77    775.80 o 
  -1   1   8   286287.56   285515.41    610.19 o 
   1   1   8   274538.56   271262.16   1434.30 o 
   3   1   8    37899.27    36501.47   1133.53 o 
   5   1   8    13177.96    13905.29    392.77 o 
   7   1   8      696.61      727.07     56.96 o 
   9   1   8       31.57      317.30    233.32 o 
  11   1   8     2149.49     2421.12    243.18 o 
  13   1   8       63.23      227.82    367.16 o 
  15   1   8    14198.22    13796.56   1000.98 o 
  17   1   8    69848.15    69405.95    926.48 o 
  19   1   8    46609.01    44794.95   1041.95 o 
  21   1   8     3934.04     4401.84    623.03 o 
  23   1   8     2930.07     2818.11    172.30 o 
  25   1   8     2728.93     3501.35    965.65 o 
  27   1   8     3352.49     3500.09    527.37 o 
 -34   2   8      209.93      815.33    429.84 o 
 -32   2   8       48.33      115.53    141.40 o 
 -30   2   8       54.57      295.36    292.37 o 
 -28   2   8     6105.80     6600.60   1330.15 o 
 -26   2   8    10083.01    11102.23    549.45 o 
 -24   2   8    11229.44    11312.92    984.99 o 
 -22   2   8     3127.72     2918.05    288.22 o 
 -20   2   8    23732.36    21691.92    284.99 o 
 -18   2   8    60078.41    53422.72    249.92 o 
 -16   2   8    28154.26    27488.74    215.90 o 
 -14   2   8       21.36      325.58    781.20 o 
 -12   2   8       53.44      318.12    415.90 o 
 -10   2   8     9776.86    12342.06    588.45 o 
  -8   2   8    71873.52    70039.20   1216.65 o 
  -6   2   8    68587.33    67035.16   1023.49 o 
  -4   2   8    18098.90    21417.66    657.53 o 
  -2   2   8   131081.14   136037.05   4930.19 o 
   0   2   8   261121.27   253313.95   2347.59 o 
   2   2   8    66559.21    65292.21   1035.91 o 
   4   2   8     7835.50    10061.58    976.46 o 
   6   2   8     4141.41     4629.81    492.21 o 
   8   2   8     4046.31     4438.62    407.17 o 
  10   2   8     5351.18     6225.87    546.74 o 
  12   2   8     4887.49     5092.21    420.20 o 
  14   2   8     5038.52     6939.59    803.74 o 
  16   2   8    33388.36    31126.45   1309.28 o 
  18   2   8    44848.37    44279.55    599.15 o 
  20   2   8     9444.49     9077.40   1256.42 o 
  22   2   8     1036.21     1319.50    980.36 o 
  24   2   8     5092.95     5254.00    505.97 o 
  26   2   8     1195.46     2085.32   1340.38 o 
 -33   3   8      193.70      337.41    300.57 o 
 -31   3   8       35.45      900.10    759.02 o 
 -29   3   8      282.44      758.83    479.23 o 
 -27   3   8     9458.46     9122.90    185.64 o 
 -25   3   8    17229.78    15859.53    543.21 o 
 -23   3   8     5718.09     5066.53    556.31 o 
 -21   3   8       24.08      354.37    409.07 o 
 -19   3   8    44697.59    41134.32    882.29 o 
 -17   3   8    66851.14    61000.84    346.46 o 
 -15   3   8    12413.61    16320.20    951.22 o 
 -13   3   8     2032.20     2064.18    173.12 o 
 -11   3   8      416.60      441.78    212.41 o 
  -9   3   8    24373.41    25187.59    848.82 o 
  -7   3   8    37544.19    36729.34   1297.17 o 
  -5   3   8    10327.99     9523.64    121.76 o 
  -3   3   8    55301.21    51974.74    107.42 o 
  -1   3   8   108377.53   107006.56   3803.15 o 
   1   3   8    84922.44    82012.69   1432.78 o 
   3   3   8    10006.59    12032.29    901.63 o 
   5   3   8     7730.33     9828.83   1631.54 o 
   7   3   8     9439.76     9783.80    909.22 o 
   9   3   8      470.57      588.83    102.52 o 
  11   3   8     9916.92    10803.91    719.52 o 
  13   3   8      410.93      623.33    155.87 o 
  15   3   8     2485.03     2341.43    493.27 o 
  17   3   8    14003.19    13385.61    734.41 o 
  19   3   8    23300.30    20828.73    669.03 o 
  21   3   8     1918.04     3434.62   1054.88 o 
  23   3   8     1592.78     1889.18   1321.66 o 
 -30   4   8        0.56      314.22   1399.26 o 
 -28   4   8     1610.17     2089.80    816.63 o 
 -26   4   8     5212.98     4599.74    340.14 o 
 -24   4   8     9556.25    10470.75    940.05 o 
 -22   4   8      238.75      444.85    154.36 o 
 -20   4   8     6211.21     5796.43    148.32 o 
 -18   4   8    20801.29    21982.00    871.99 o 
 -16   4   8      664.93     1142.44    836.79 o 
 -14   4   8      344.16      822.26    513.16 o 
 -12   4   8       29.07      698.92    597.67 o 
 -10   4   8      938.92     1391.64   1501.99 o 
  -8   4   8    13145.03    12860.74    407.89 o 
  -6   4   8    15441.13    16141.76    891.46 o 
  -4   4   8      855.77     1116.61    818.88 o 
  -2   4   8    40824.81    38929.98    761.85 o 
   0   4   8    47255.15    44998.36    611.48 o 
   2   4   8    12227.30    14727.28    898.03 o 
   4   4   8      779.60     1364.97    524.04 o 
   6   4   8    13464.12    14025.35    816.71 o 
   8   4   8      872.92     1022.60    648.72 o 
  10   4   8       32.61      153.86    120.86 o 
  12   4   8     4324.42     4478.49   1193.81 o 
  14   4   8     1913.38     1742.78    485.59 o 
  16   4   8    21854.65    23102.30   1315.28 o 
  18   4   8    15403.48    14140.59    370.48 o 
  20   4   8     1085.86     1230.33    519.16 o 
 -25   5   8     2294.13     2983.92    458.74 o 
 -23   5   8     1626.41     2198.14    618.67 o 
 -21   5   8      431.73      631.50    246.58 o 
 -19   5   8     5429.39     5132.90    495.65 o 
 -17   5   8     5875.14     6902.82   1280.92 o 
 -15   5   8     1050.80     2533.41   1168.23 o 
 -13   5   8     1829.01     2271.52   1196.11 o 
 -11   5   8      976.13     1305.60    563.71 o 
  -9   5   8     4607.37     5138.58    870.75 o 
  -7   5   8     9186.24     8444.95    563.96 o 
  -5   5   8     4556.25     4944.80    538.34 o 
  -3   5   8     5062.77     4648.81    462.65 o 
  -1   5   8    19818.53    19103.21    593.49 o 
   1   5   8    14368.72    18210.27   1301.52 o 
   3   5   8     1068.20     2220.12    622.44 o 
   5   5   8     3194.70     3046.10    536.90 o 
   7   5   8     1103.64     1422.45    929.22 o 
   9   5   8      343.07      298.48    129.29 o 
  11   5   8     1288.27     1320.23    650.25 o 
  13   5   8        3.85      186.18    302.82 o 
  15   5   8     1505.04     2583.23    890.26 o 
  17   5   8     3313.91     4053.65    944.23 o 
 -18   6   8     1659.40     2152.10   1129.76 o 
 -16   6   8      108.55      157.11    697.52 o 
 -14   6   8      317.67      712.23    224.21 o 
 -12   6   8      393.79      841.70    179.85 o 
 -10   6   8      269.10      458.01    366.89 o 
  -8   6   8      539.19      686.93    957.67 o 
  -6   6   8     2559.99     2879.66   1318.10 o 
  -4   6   8      115.67      640.25   1237.34 o 
  -2   6   8     3102.58     4138.87   1939.94 o 
   0   6   8     7447.86     7721.41    940.00 o 
   2   6   8     1462.80     1419.90    292.55 o 
   4   6   8      386.00      679.04    546.80 o 
   6   6   8     1897.26     2304.43   1594.64 o 
   8   6   8       78.45      121.10   1034.32 o 
  10   6   8     1118.71     1183.88   1227.46 o 
 -37   1   9        0.14       34.55    500.76 o 
 -35   1   9      190.06      240.06    150.28 o 
 -33   1   9       87.92       98.56    312.77 o 
 -31   1   9       78.17      256.81    269.77 o 
 -29   1   9      116.46      142.46     58.47 o 
 -27   1   9      319.71      299.56    229.63 o 
 -25   1   9      530.37      442.80    504.16 o 
 -23   1   9      132.08      107.25    266.60 o 
 -21   1   9     1843.88     2162.78    198.75 o 
 -19   1   9      212.13      330.32    198.84 o 
 -17   1   9     5174.32     5541.63    431.29 o 
 -15   1   9     9403.38    10737.94    419.45 o 
 -13   1   9     1047.22     1811.59    287.77 o 
 -11   1   9     7554.54     8001.23    656.30 o 
  -9   1   9     3182.17     3044.17    143.29 o 
  -7   1   9      475.22      470.33     68.00 o 
  -5   1   9      117.95      118.42    250.77 o 
  -3   1   9     9884.45    11952.25    419.39 o 
  -1   1   9     7751.08     8490.68    381.03 o 
   1   1   9     1410.75     1541.36     95.63 o 
   3   1   9     9037.45     8822.56    601.74 o 
   5   1   9     1843.12     2441.07    432.84 o 
   7   1   9    12112.13    15091.40    523.13 o 
   9   1   9     1377.42     2892.94    532.55 o 
  11   1   9     1650.76     1792.89    169.25 o 
  13   1   9      226.87      303.21    442.74 o 
  15   1   9       34.65      135.89    365.20 o 
  17   1   9      179.48      342.32    261.47 o 
  19   1   9      952.62     1011.20    379.06 o 
  21   1   9     4082.15     4178.43    339.40 o 
  23   1   9      191.31      408.63    442.51 o 
  25   1   9       57.74       54.30    261.46 o 
  27   1   9      262.80      419.74    652.75 o 
 -34   2   9       43.94      162.46    119.43 o 
 -32   2   9      191.87      587.22    746.87 o 
 -30   2   9        0.49       56.72    371.56 o 
 -28   2   9      687.32     1137.99    732.99 o 
 -26   2   9     3704.74     3736.32    456.61 o 
 -24   2   9        5.01      203.28    219.38 o 
 -22   2   9      421.04      795.41    728.08 o 
 -20   2   9     1884.59     2157.41    502.08 o 
 -18   2   9     4511.93     3914.00    507.59 o 
 -16   2   9     4195.65     4994.99    474.03 o 
 -14   2   9     9984.16    10994.80    459.00 o 
 -12   2   9    13853.40    16349.83   1340.16 o 
 -10   2   9     3904.42     5185.43    780.36 o 
  -8   2   9     2600.72     3091.51    276.04 o 
  -6   2   9      777.11      993.90    563.58 o 
  -4   2   9       40.91       31.36     32.26 o 
  -2   2   9       28.81      497.61    942.65 o 
   0   2   9    12493.02    11960.58   1515.87 o 
   2   2   9    32700.98    31993.03    170.70 o 
   4   2   9     3097.77     3456.55    655.98 o 
   6   2   9    16541.15    18808.05   1101.37 o 
   8   2   9       46.20       96.54    393.10 o 
  10   2   9     4471.34     5261.35    553.50 o 
  12   2   9      134.19      205.87    550.06 o 
  14   2   9     1022.72     1003.42    308.12 o 
  16   2   9      497.43      769.98   1024.65 o 
  18   2   9      341.10      471.68    639.77 o 
  20   2   9       54.31      508.31    813.03 o 
  22   2   9     2580.22     2582.08    203.83 o 
  24   2   9     1318.06     2089.80    490.38 o 
  26   2   9      410.90      527.24    332.55 o 
 -33   3   9      354.59      754.96    392.16 o 
 -31   3   9      270.54      624.15    668.05 o 
 -29   3   9      328.66     1109.71    271.99 o 
 -27   3   9     1191.55     1616.35    656.51 o 
 -25   3   9     3964.84     3371.50    424.69 o 
 -23   3   9     1332.70     2719.96    539.46 o 
 -21   3   9     4575.68     4320.88    235.43 o 
 -19   3   9     1293.58     2278.49    568.81 o 
 -17   3   9    12191.17    13383.90   1015.50 o 
 -15   3   9    10107.14     9830.78   1544.26 o 
 -13   3   9       26.81       22.33     81.34 o 
 -11   3   9     5986.91     5836.46    455.19 o 
  -9   3   9     2399.17     2573.70    321.89 o 
  -7   3   9     4110.55     5859.72   1268.74 o 
  -5   3   9      177.32      211.01    916.94 o 
  -3   3   9       82.50      153.47    321.14 o 
  -1   3   9     1419.72     1738.11    945.94 o 
   1   3   9    13354.84    12899.80   1616.22 o 
   3   3   9    10417.90    11932.22   1344.05 o 
   5   3   9     7778.69     9726.76    911.39 o 
   7   3   9     5363.10     5039.96    617.89 o 
   9   3   9     8044.23     7666.30    705.93 o 
  11   3   9      145.82      359.66    653.74 o 
  13   3   9      953.02     1997.48   1459.87 o 
  15   3   9       69.97      140.56    683.72 o 
  17   3   9       26.39      331.68   1396.81 o 
  19   3   9     1617.31     1831.39    679.82 o 
  21   3   9     3268.62     3872.19    599.46 o 
  23   3   9      993.38     1399.54    720.61 o 
 -30   4   9      155.10      271.41    238.43 o 
 -28   4   9      442.99     1082.30   1298.03 o 
 -26   4   9     1581.41     1322.11     93.21 o 
 -24   4   9     2291.66     2679.95    498.61 o 
 -22   4   9       63.93       56.07    203.83 o 
 -20   4   9       35.29      404.52    775.65 o 
 -18   4   9    14856.18    15233.50    668.99 o 
 -16   4   9     1804.26     2778.50    431.68 o 
 -14   4   9      359.20      509.23    515.10 o 
 -12   4   9     4389.96     5189.96   1203.94 o 
 -10   4   9      369.99     1077.92    445.46 o 
  -8   4   9     1072.80     1820.25    532.93 o 
  -6   4   9     1673.92     1997.99    482.34 o 
  -4   4   9      954.79     1225.16    622.84 o 
  -2   4   9      296.98      430.56    329.94 o 
   0   4   9     4903.31     4957.21    946.39 o 
   2   4   9    19549.52    19597.09    926.81 o 
   4   4   9    16025.03    14657.70   1557.47 o 
   6   4   9     4698.73     4784.48    585.28 o 
   8   4   9      111.78      611.45    432.19 o 
  10   4   9      491.40      655.89    221.79 o 
  12   4   9       94.32      192.30   1106.73 o 
  14   4   9      478.51      646.22     93.52 o 
  16   4   9     1444.63     2294.32    761.05 o 
  18   4   9     1225.32     1730.55    624.32 o 
  20   4   9     3069.18     2468.37   1593.89 o 
 -25   5   9     1048.17     1736.37    906.26 o 
 -23   5   9      928.12      906.97    123.49 o 
 -21   5   9      165.84      492.71    578.57 o 
 -19   5   9     1889.05     3301.10   1140.08 o 
 -17   5   9     5206.64     5068.64    762.83 o 
 -15   5   9     2769.68     3063.90   1474.36 o 
 -13   5   9     4408.68     4202.27    418.01 o 
 -11   5   9     6174.85     9319.09   1268.16 o 
  -9   5   9      988.03      871.05    556.33 o 
  -7   5   9     1346.89     1475.30    794.83 o 
  -5   5   9      616.18     1395.77   1108.72 o 
  -3   5   9      369.02      901.07    271.86 o 
  -1   5   9     2862.66     2502.04   1021.22 o 
   1   5   9     8226.34     7407.95   1014.51 o 
   3   5   9    12760.47    10422.09   1869.20 o 
   5   5   9     9664.98    10216.19    851.81 o 
   7   5   9      588.10     1760.17    499.60 o 
   9   5   9       43.23      146.28    326.16 o 
  11   5   9      479.91      514.61    133.09 o 
  13   5   9        4.16      157.27   1112.02 o 
  15   5   9       23.91      319.99    500.70 o 
 -18   6   9     1895.94     2520.71   1255.44 o 
 -16   6   9     2903.89     3721.43    887.81 o 
 -14   6   9     1730.30     1742.11    821.09 o 
 -12   6   9       60.25      338.11    856.07 o 
 -10   6   9      257.76      748.16   1906.37 o 
  -8   6   9      845.08     1769.24   1376.52 o 
  -6   6   9      611.57      827.29    517.96 o 
  -4   6   9      485.65      513.16     23.98 o 
  -2   6   9       46.75      318.93    366.24 o 
   0   6   9     1817.64     2146.37    169.39 o 
   2   6   9     5257.42     4138.92    171.45 o 
   4   6   9     5085.30     5074.50    372.64 o 
   6   6   9      545.82     1623.54   1029.60 o 
   8   6   9        6.28       76.05    122.09 o 
 -36   0  10       11.72      352.50   1249.33 o 
 -34   0  10     1286.46     1393.21    637.86 o 
 -32   0  10     5112.15     9035.49   2088.62 o 
 -30   0  10     3615.33     4402.64   1278.11 o 
 -28   0  10      704.68     2292.44   1613.82 o 
 -26   0  10      565.36      628.26    179.85 o 
 -24   0  10    19155.77    18447.45    609.08 o 
 -22   0  10    45435.09    44203.86    904.03 o 
 -20   0  10    44101.69    45400.45   2131.78 o 
 -18   0  10       42.45      141.34    842.12 o 
 -16   0  10   138551.47   130363.78   3001.04 o 
 -14   0  10   110992.24   110482.17   7546.35 o 
 -12   0  10   126268.69   132638.17   3523.79 o 
 -10   0  10     2339.36     2456.51    289.97 o 
  -8   0  10     2687.71     3476.85   1333.66 o 
  -6   0  10     4112.05     4557.01   1284.53 o 
  -4   0  10    73880.81    73699.65    583.22 o 
  -2   0  10    52110.29    54675.44    736.19 o 
   0   0  10     6165.17     6481.68    508.68 o 
   2   0  10    89208.70    84628.82    677.18 o 
   4   0  10   247623.39   241703.33   1367.97 o 
   6   0  10   146417.55   150134.67   1183.26 o 
   8   0  10     3552.39     3749.30    469.29 o 
  10   0  10     9877.48    10005.27    382.41 o 
  12   0  10     1039.32     1125.25    193.18 o 
  14   0  10     2098.05     2091.88    785.13 o 
  16   0  10        7.58      554.33    173.28 o 
  18   0  10        3.80      280.47    458.40 o 
  20   0  10    14577.75    13476.90    357.84 o 
  22   0  10    26351.18    24465.78    679.82 o 
  24   0  10     6308.27     7018.84    709.48 o 
  26   0  10      286.71      269.21    124.69 o 
 -37   1  10     1105.35     1372.45    748.16 o 
 -35   1  10      578.05      667.97    111.06 o 
 -33   1  10     4084.49     3684.93    668.80 o 
 -31   1  10     2447.22     3215.96    628.13 o 
 -29   1  10     1764.71     1438.37    459.61 o 
 -27   1  10      724.58      684.59     48.27 o 
 -25   1  10     7035.10     9146.21    882.18 o 
 -23   1  10    13096.42    12221.57    302.01 o 
 -21   1  10    65227.36    60190.88    674.96 o 
 -19   1  10    13529.51    14314.74   1293.78 o 
 -17   1  10     9305.15     9420.72   1489.62 o 
 -15   1  10    62107.02    56799.90    991.68 o 
 -13   1  10   120899.27   115173.63   2250.49 o 
 -11   1  10    72384.54    71501.32    496.87 o 
  -9   1  10       45.25      186.51    160.41 o 
  -7   1  10      650.55      611.15    114.00 o 
  -5   1  10    41144.39    38959.66   1204.44 o 
  -3   1  10   102834.14   101914.51   1345.35 o 
  -1   1  10     5913.95     5983.84    369.03 o 
   1   1  10    24662.52    25247.06   1327.61 o 
   3   1  10   252521.73   249487.59   1677.91 o 
   5   1  10   134316.27   131217.84   1842.03 o 
   7   1  10    51466.60    50310.92    630.82 o 
   9   1  10     2202.05     2334.92    705.20 o 
  11   1  10    12075.53    11667.26    291.46 o 
  13   1  10        4.55       69.70    191.50 o 
  15   1  10      328.68      380.09     35.94 o 
  17   1  10       28.11     1841.86   1147.87 o 
  19   1  10     3721.19     4060.75    682.89 o 
  21   1  10    16867.25    16913.83    816.50 o 
  23   1  10    15878.73    17589.47    975.48 o 
  25   1  10     1533.31     2842.57   1201.45 o 
 -36   2  10      161.31      492.15    451.27 o 
 -34   2  10      535.10     1024.89    175.93 o 
 -32   2  10     2637.24     3578.44   1047.89 o 
 -30   2  10     1934.50     2636.04    445.74 o 
 -28   2  10      496.05      600.78    724.88 o 
 -26   2  10        0.72      257.81    242.09 o 
 -24   2  10     4594.10     5029.70    628.85 o 
 -22   2  10    34797.70    32847.15   1133.53 o 
 -20   2  10    35074.20    35687.43    609.80 o 
 -18   2  10     2239.09     2909.42    376.34 o 
 -16   2  10    32884.46    31078.32   1417.09 o 
 -14   2  10   110215.92   109428.05   2368.12 o 
 -12   2  10   106398.98   100822.42   1074.89 o 
 -10   2  10     2981.23     3428.50    626.02 o 
  -8   2  10    24224.50    23783.26   1370.16 o 
  -6   2  10     1086.10     2824.51    897.58 o 
  -4   2  10    35181.86    36809.29    414.30 o 
  -2   2  10    34885.91    34332.69    624.67 o 
   0   2  10      775.32      909.12    512.00 o 
   2   2  10   118345.25   115306.88   6829.37 o 
   4   2  10   129845.59   128451.63   6889.71 o 
   6   2  10   104234.99   100315.32    830.63 o 
   8   2  10      321.47      651.78    375.97 o 
  10   2  10     5222.88     5634.19    652.74 o 
  12   2  10     2436.73     2577.37    401.68 o 
  14   2  10      378.67      385.51    499.21 o 
  16   2  10     1950.61     2158.24    257.61 o 
  18   2  10      203.21      583.36    359.69 o 
  20   2  10     7373.14     9510.19   1792.47 o 
  22   2  10    16459.28    20752.33   1424.70 o 
  24   2  10    12596.21    11778.44    405.95 o 
 -33   3  10     3294.79     4029.68    852.70 o 
 -31   3  10     1406.05     2325.79    469.69 o 
 -29   3  10       30.98      420.86    681.80 o 
 -27   3  10      152.31      257.12    616.57 o 
 -25   3  10      427.67     1522.04    797.83 o 
 -23   3  10     7333.19     7452.37   1144.39 o 
 -21   3  10    13545.94    14764.12   1043.84 o 
 -19   3  10     6167.55     6775.37    395.92 o 
 -17   3  10     7079.84     6871.84    284.64 o 
 -15   3  10    28210.93    25800.69   1048.06 o 
 -13   3  10    31890.66    30804.92   1085.53 o 
 -11   3  10    13099.52    15262.94    807.45 o 
  -9   3  10      313.75      551.56    177.51 o 
  -7   3  10      480.31     2164.15   1370.89 o 
  -5   3  10     1227.78     3285.67   1508.20 o 
  -3   3  10    31956.12    31509.30    454.41 o 
  -1   3  10     8511.97     9237.33    240.22 o 
   1   3  10    21744.73    23389.45   1055.10 o 
   3   3  10    73293.72    71367.17   2391.96 o 
   5   3  10    76825.42    73708.88    678.10 o 
   7   3  10    10253.57    12232.87    703.33 o 
   9   3  10      218.18      267.82    308.96 o 
  11   3  10     6238.85     6796.75    391.37 o 
  13   3  10     2194.10     2871.56   1562.50 o 
  15   3  10     1281.20     1102.28    379.47 o 
  17   3  10      713.62     1157.63   1065.33 o 
  19   3  10     2708.17     2446.04    465.20 o 
  21   3  10    13526.67    15530.54   1440.62 o 
  23   3  10     4432.72     4348.09    266.17 o 
 -30   4  10      704.13     1097.47    925.21 o 
 -28   4  10        2.42      404.27    485.60 o 
 -26   4  10       10.26      295.08    231.54 o 
 -24   4  10      674.44     1980.60    605.23 o 
 -22   4  10    14181.29    13489.11    500.99 o 
 -20   4  10     9288.76     8420.17     47.83 o 
 -18   4  10     6801.44     6919.17    441.72 o 
 -16   4  10     5477.85     5623.21    306.34 o 
 -14   4  10    46617.03    41999.37    957.07 o 
 -12   4  10    31443.98    31430.23   1309.64 o 
 -10   4  10       11.09      867.35    829.57 o 
  -8   4  10     4144.38     4432.56    385.69 o 
  -6   4  10      128.54     1555.17    687.76 o 
  -4   4  10    17016.19    16626.45   3010.63 o 
  -2   4  10    23309.72    20980.12    424.44 o 
   0   4  10     1258.12     1306.73    639.42 o 
   2   4  10    23434.66    23914.98   1067.09 o 
   4   4  10    32513.40    32222.43   1927.95 o 
   6   4  10    20488.85    19592.93    574.42 o 
   8   4  10      413.39      408.82    268.57 o 
  10   4  10     1736.57     1707.18    261.42 o 
  12   4  10     3910.39     5480.18   1217.07 o 
  14   4  10      582.38      630.03    640.96 o 
  16   4  10      851.20      898.20    192.20 o 
  18   4  10       49.99      167.65    300.18 o 
  20   4  10      777.63      732.26    130.59 o 
 -25   5  10        3.08       52.96     76.73 o 
 -23   5  10     1756.86     1989.73    128.33 o 
 -21   5  10     6656.02     5924.07    636.66 o 
 -19   5  10     2054.51     2438.87    686.01 o 
 -17   5  10      129.18      488.74    517.96 o 
 -15   5  10    12268.58    11199.03    537.18 o 
 -13   5  10     2568.43     2722.17    348.24 o 
 -11   5  10      230.35      339.11     64.20 o 
  -9   5  10     2670.85     3661.03    947.44 o 
  -7   5  10       65.07      814.87    498.77 o 
  -5   5  10      130.10      377.63    378.30 o 
  -3   5  10     5774.29     6144.88    567.30 o 
  -1   5  10     1608.73     1651.62    120.47 o 
   1   5  10     1928.77     2247.56   1095.35 o 
   3   5  10    13655.64    13611.97    827.95 o 
   5   5  10    12964.36    14710.30    919.62 o 
   7   5  10     1518.95     1968.32   1041.77 o 
   9   5  10      886.19     1089.51   1356.83 o 
  11   5  10     3616.17     3804.56   1503.30 o 
  13   5  10      105.31      403.49   1058.52 o 
  15   5  10     1064.67     1121.04    230.60 o 
 -18   6  10      691.44      975.97    844.08 o 
 -16   6  10     1405.81     1481.93   1321.27 o 
 -14   6  10     4847.81     6095.60   1870.40 o 
 -12   6  10      376.18      678.62   1913.57 o 
 -10   6  10     1190.51     1098.26   1726.53 o 
  -8   6  10      714.10      834.49   1062.29 o 
  -6   6  10       80.99       71.94    992.75 o 
  -4   6  10     1715.99     1658.02    119.39 o 
  -2   6  10     1524.55     1646.57    652.44 o 
   0   6  10       48.77      255.24   1215.94 o 
   2   6  10     2896.31     3060.13   1008.27 o 
   4   6  10     5853.31     6608.80    761.57 o 
   6   6  10     2386.48     3634.76    917.32 o 
 -37   1  11       52.39      105.39    131.65 o 
 -35   1  11       53.89      181.30    535.15 o 
 -33   1  11      102.21      319.70    818.70 o 
 -31   1  11      101.81      209.63    201.92 o 
 -29   1  11       33.90       66.79    663.23 o 
 -27   1  11       42.43       66.71    623.28 o 
 -25   1  11       12.96       46.72    561.79 o 
 -23   1  11     3735.47     4247.89    579.75 o 
 -21   1  11      216.72      676.19    709.64 o 
 -19   1  11      408.08      957.81    741.92 o 
 -17   1  11     1926.38     2237.62    160.87 o 
 -15   1  11      354.74      423.58    206.96 o 
 -13   1  11     2841.11     2952.25    553.18 o 
 -11   1  11    11229.85    12973.51    641.28 o 
  -9   1  11    25955.08    25690.08    879.33 o 
  -7   1  11     4132.18     3678.76    376.14 o 
  -5   1  11     1495.66     3416.67   1005.48 o 
  -3   1  11     1774.69     2776.20    432.59 o 
  -1   1  11        2.31      129.08    201.87 o 
   1   1  11      129.93      185.54     59.45 o 
   3   1  11      676.90     1723.60    579.77 o 
   5   1  11    11414.50    11280.28    744.77 o 
   7   1  11     1097.51     1430.47    282.09 o 
   9   1  11      979.05     1885.67    289.67 o 
  11   1  11     1105.22     2027.44    362.22 o 
  13   1  11      361.79      786.89    549.02 o 
  15   1  11      745.10     1037.82    252.81 o 
  17   1  11      466.14      649.45    715.96 o 
  19   1  11      185.68      186.73    512.65 o 
  21   1  11        6.88      104.44    861.14 o 
  23   1  11       44.00      287.19   1100.71 o 
  25   1  11        2.74       50.12    126.55 o 
 -36   2  11      150.16      125.99    118.06 o 
 -34   2  11      168.34      146.84    472.45 o 
 -32   2  11      125.77      128.05     40.24 o 
 -30   2  11      713.65     1505.07    671.80 o 
 -28   2  11     1563.47     1621.38    399.51 o 
 -26   2  11      106.16      741.37   1151.52 o 
 -24   2  11     1258.83     2326.38   1032.81 o 
 -22   2  11      211.76      175.42    107.53 o 
 -20   2  11      808.78      776.59    303.99 o 
 -18   2  11     2006.44     3077.09    663.98 o 
 -16   2  11      163.28      303.48    104.65 o 
 -14   2  11     3734.03     4506.88    567.32 o 
 -12   2  11    15267.40    16566.37   1229.02 o 
 -10   2  11      149.33      137.18     90.42 o 
  -8   2  11      208.33      681.04    431.53 o 
  -6   2  11     3204.50     3491.21    255.15 o 
  -4   2  11     1607.91     1885.08    721.21 o 
  -2   2  11        1.86      302.56    244.17 o 
   0   2  11      264.41      368.29    470.48 o 
   2   2  11     4169.40     4956.16   1183.16 o 
   4   2  11     6821.55     6345.09    425.01 o 
   6   2  11     1585.46     1763.62    222.43 o 
   8   2  11    10075.00     9738.23    995.36 o 
  10   2  11     6885.86     5897.12    327.95 o 
  12   2  11     1484.24     1902.07    464.48 o 
  14   2  11      685.54     1251.07    576.78 o 
  16   2  11     2656.58     2764.70   1365.84 o 
  18   2  11        3.06       22.91   1039.38 o 
  20   2  11       16.09      115.81   1361.55 o 
  22   2  11      296.73      382.53    205.02 o 
  24   2  11     1529.87     1737.79    315.31 o 
 -33   3  11       77.00      165.78    606.87 o 
 -31   3  11      529.94      753.53    406.61 o 
 -29   3  11     1970.29     2033.12    428.51 o 
 -27   3  11      188.20      467.94    314.94 o 
 -25   3  11      972.28     2087.94    616.40 o 
 -23   3  11     2441.70     3569.90    725.69 o 
 -21   3  11     1057.50     2646.38    878.93 o 
 -19   3  11      770.17      596.87    148.89 o 
 -17   3  11        1.61       40.85    158.13 o 
 -15   3  11     2102.95     2780.89    410.50 o 
 -13   3  11     8509.10     8490.74   1031.08 o 
 -11   3  11    14887.95    13905.84   1908.79 o 
  -9   3  11    13558.73    17276.78   1004.03 o 
  -7   3  11     5467.26     4911.87     89.92 o 
  -5   3  11     1331.33     1960.77    411.97 o 
  -3   3  11       67.80       59.95    999.95 o 
  -1   3  11     1627.99     1928.95    709.65 o 
   1   3  11     2162.08     2956.09    642.34 o 
   3   3  11       48.08      108.92   1262.68 o 
   5   3  11     9539.13     9335.12    431.61 o 
   7   3  11    12424.76    11063.56   1102.85 o 
   9   3  11    10776.79     9709.07   1060.38 o 
  11   3  11     5156.74     4410.07    182.51 o 
  13   3  11        6.47       40.99    135.48 o 
  15   3  11      842.02     1069.00    303.89 o 
  17   3  11      464.27      497.17   1010.63 o 
  19   3  11      402.56      728.98    647.67 o 
  21   3  11        7.58      369.75    970.20 o 
 -30   4  11      229.14      474.68    309.38 o 
 -28   4  11      366.83      402.80    119.98 o 
 -26   4  11      423.50      652.42    373.65 o 
 -24   4  11      446.49     1049.13    396.99 o 
 -22   4  11     2410.86     2005.98    337.78 o 
 -20   4  11     4052.09     3840.53    298.16 o 
 -18   4  11     4531.30     4837.46    243.39 o 
 -16   4  11      182.56      226.71    167.08 o 
 -14   4  11     3997.43     4294.68   1141.27 o 
 -12   4  11    22289.06    20667.66   2321.92 o 
 -10   4  11     7308.09     6731.32    695.14 o 
  -8   4  11     3816.63     3671.01   1427.64 o 
  -6   4  11    10557.15    10745.55   1354.84 o 
  -4   4  11      889.72     2037.32   1545.77 o 
  -2   4  11       47.41      500.69    896.21 o 
   0   4  11       33.13      183.93    317.59 o 
   2   4  11      685.87     1096.54    873.95 o 
   4   4  11     1149.75     1765.16    806.83 o 
   6   4  11     9973.26     8945.31    154.08 o 
   8   4  11     8199.41     7577.10    925.90 o 
  10   4  11     7816.84     7437.41    335.71 o 
  12   4  11       29.85      142.53    246.99 o 
  14   4  11     2251.10     2753.21   1025.17 o 
  16   4  11       49.24      178.55    560.44 o 
  18   4  11        1.78      344.56   1198.78 o 
 -25   5  11      399.06     1264.06   1331.70 o 
 -23   5  11      501.60     1390.74   1027.66 o 
 -21   5  11     1355.12     1350.26    573.72 o 
 -19   5  11     2361.65     2957.43    584.52 o 
 -17   5  11       93.14      171.94    599.03 o 
 -15   5  11      962.55     1270.91    243.97 o 
 -13   5  11     6508.87     5886.72    714.48 o 
 -11   5  11     1941.92     2924.33    836.58 o 
  -9   5  11       78.60      154.67    870.69 o 
  -7   5  11        9.51      539.54   1448.89 o 
  -5   5  11      661.20     1420.20    361.04 o 
  -3   5  11      501.43      685.38    616.79 o 
  -1   5  11      592.39      884.05   1063.81 o 
   1   5  11      163.23      278.25   1147.27 o 
   3   5  11      221.06      474.05   1486.82 o 
   5   5  11     3306.04     3189.61    766.73 o 
   7   5  11     8326.78     7269.96    407.09 o 
   9   5  11     5875.69     6313.96   1438.21 o 
  11   5  11      594.65     2676.21   1515.73 o 
  13   5  11       45.38       48.56   1306.58 o 
 -18   6  11      619.29     1628.21   1280.51 o 
 -16   6  11       16.63        7.19   2263.67 o 
 -14   6  11     1025.14     2184.54   1218.16 o 
 -12   6  11     2474.77     2796.01   1146.22 o 
 -10   6  11     4789.42     4613.66   1302.09 o 
  -8   6  11     5076.95     7133.91   2129.38 o 
  -6   6  11        1.61      251.74    166.07 o 
  -4   6  11      535.64     1195.30    397.62 o 
  -2   6  11        2.37       13.07    116.79 o 
   0   6  11      350.77      691.60   1109.31 o 
   2   6  11      104.63      258.21    522.55 o 
   4   6  11      121.24      174.28    179.28 o 
   6   6  11     3653.32     3471.41    594.20 o 
 -38   0  12      884.50     2222.90   2191.73 o 
 -36   0  12     4306.33     4616.06    227.81 o 
 -34   0  12    10038.58    13927.31   1853.62 o 
 -32   0  12      844.97     1105.46   1182.19 o 
 -30   0  12     7033.26     7966.00    309.34 o 
 -28   0  12    10038.98     9925.13    187.04 o 
 -26   0  12     9250.67     9093.04    846.48 o 
 -24   0  12      576.15      904.03   1239.74 o 
 -22   0  12       16.21      378.88   2172.55 o 
 -20   0  12     3186.14     3965.01   1236.94 o 
 -18   0  12    45921.29    46950.80   1074.83 o 
 -16   0  12   116557.48   117701.13    757.75 o 
 -14   0  12       54.81       75.62    847.52 o 
 -12   0  12    20847.07    20891.63   1378.82 o 
 -10   0  12   212457.17   205865.14    852.47 o 
  -8   0  12   144428.45   145569.16   4057.33 o 
  -6   0  12     6844.34     7803.81    790.21 o 
  -4   0  12     2631.70     2847.83    326.34 o 
  -2   0  12    10585.72    11010.70   1172.39 o 
   0   0  12    46730.82    44672.68   1321.72 o 
   2   0  12    51494.28    52931.19    993.15 o 
   4   0  12      573.74      557.63    723.46 o 
   6   0  12    62593.26    60648.63   2162.56 o 
   8   0  12   134033.53   126445.18   1901.07 o 
  10   0  12    70317.00    68568.29   1368.63 o 
  12   0  12    24228.41    26076.88    712.36 o 
  14   0  12     9184.41     9928.22    675.03 o 
  16   0  12     2137.98     2078.86    709.39 o 
  18   0  12        1.28      139.67   1133.59 o 
  20   0  12      104.13      540.03    982.33 o 
  22   0  12      204.38      456.06    191.84 o 
  24   0  12     2826.42     3476.37    741.97 o 
 -37   1  12     1688.51     1943.19    332.12 o 
 -35   1  12     8567.55    10495.86   1240.94 o 
 -33   1  12     5435.08     6682.38    858.71 o 
 -31   1  12      543.76      919.47   1047.60 o 
 -29   1  12     3694.67     3362.63    311.26 o 
 -27   1  12    16053.57    17730.77   1078.40 o 
 -25   1  12     2056.95     2510.26    430.21 o 
 -23   1  12       41.56      128.67    251.51 o 
 -21   1  12       81.27      111.55    515.37 o 
 -19   1  12    34257.54    32183.43    747.12 o 
 -17   1  12    70506.80    66976.30    838.47 o 
 -15   1  12    38228.37    34276.43   1611.16 o 
 -13   1  12    13556.35    14258.29    383.89 o 
 -11   1  12   117412.72   121148.50   2141.87 o 
  -9   1  12   197756.02   185616.28   4710.68 o 
  -7   1  12   111829.73   114106.48   2000.54 o 
  -5   1  12      711.95      734.34    195.74 o 
  -3   1  12    24918.72    27889.90    718.04 o 
  -1   1  12    15318.71    17073.20    403.70 o 
   1   1  12    17154.07    17556.45    818.11 o 
   3   1  12    32658.58    32426.07    945.37 o 
   5   1  12    17900.66    16750.33    116.11 o 
   7   1  12    82245.72    80701.34   1035.96 o 
   9   1  12   122257.30   119371.85    935.01 o 
  11   1  12    37073.70    34146.01   1100.67 o 
  13   1  12      264.56      401.58    302.76 o 
  15   1  12     4686.31     4815.47    473.48 o 
  17   1  12      567.43      706.55    587.58 o 
  19   1  12      135.98      235.00    174.55 o 
  21   1  12      226.93      876.41    881.78 o 
  23   1  12      511.87     1040.43    475.28 o 
 -36   2  12     2633.03     2953.51    879.79 o 
 -34   2  12     4741.74     4302.97    829.47 o 
 -32   2  12     2966.33     3002.62    271.09 o 
 -30   2  12     3070.89     2943.51    357.89 o 
 -28   2  12     8014.12    11835.25    917.03 o 
 -26   2  12     5905.68     8659.00    848.93 o 
 -24   2  12      270.93      476.08    156.37 o 
 -22   2  12       12.14       34.95     61.49 o 
 -20   2  12     8131.35     9299.63    691.19 o 
 -18   2  12    30190.81    26984.53    348.09 o 
 -16   2  12    56836.58    53624.63    904.97 o 
 -14   2  12     5181.92     5459.10    542.95 o 
 -12   2  12    23452.62    23632.12    399.58 o 
 -10   2  12    58889.35    58755.07    551.52 o 
  -8   2  12    87883.52    84672.21    422.95 o 
  -6   2  12    26803.07    27754.49   1722.10 o 
  -4   2  12       14.98      233.43    448.39 o 
  -2   2  12       26.04      492.77   1467.26 o 
   0   2  12    12113.53    12694.86    455.58 o 
   2   2  12    27744.10    29799.16    584.65 o 
   4   2  12        4.51       96.10    295.65 o 
   6   2  12    30233.24    30823.19   1185.77 o 
   8   2  12    84494.89    83095.99    777.22 o 
  10   2  12    40886.40    41701.05   1197.32 o 
  12   2  12     6036.00     6883.49    517.52 o 
  14   2  12     4578.85     4669.13    137.88 o 
  16   2  12     4087.90     4244.71    949.33 o 
  18   2  12      353.23      519.62    244.59 o 
  20   2  12        2.20      389.31    315.13 o 
  22   2  12      106.23     1612.70    763.36 o 
 -33   3  12     2574.37     3254.86   1067.25 o 
 -31   3  12      755.48     1488.60    396.97 o 
 -29   3  12     4401.95     4558.99    651.64 o 
 -27   3  12     8191.44    10030.24    392.48 o 
 -25   3  12     1118.61     1413.49    339.55 o 
 -23   3  12       99.90      308.55    423.46 o 
 -21   3  12       28.53      189.19    100.79 o 
 -19   3  12    14986.21    16245.71    438.99 o 
 -17   3  12    21272.50    22705.61   1131.97 o 
 -15   3  12    29739.53    32272.33    816.64 o 
 -13   3  12       45.80      367.44    460.58 o 
 -11   3  12    43502.54    41635.47   1775.35 o 
  -9   3  12    78773.66    75091.70   1236.15 o 
  -7   3  12    28475.66    27382.37    347.70 o 
  -5   3  12     2730.93     3000.83    310.88 o 
  -3   3  12     7414.04     7970.80    875.25 o 
  -1   3  12     3079.20     3518.82    664.88 o 
   1   3  12    25568.25    26144.37    946.08 o 
   3   3  12    18317.10    18058.61    670.67 o 
   5   3  12     1332.57     1456.90    523.47 o 
   7   3  12    41141.66    39456.20    697.23 o 
   9   3  12    47641.09    47143.27    689.66 o 
  11   3  12    10004.32    10141.20    748.46 o 
  13   3  12      208.86      407.94    503.24 o 
  15   3  12     1922.89     2030.58    509.87 o 
  17   3  12      351.92      634.43    468.41 o 
  19   3  12      229.89     1652.36   1064.54 o 
  21   3  12      134.77      268.55    119.70 o 
 -30   4  12      257.98      425.42    164.24 o 
 -28   4  12     1798.30     2231.94    325.01 o 
 -26   4  12     1884.28     1671.22    271.75 o 
 -24   4  12      332.62      387.34    663.29 o 
 -22   4  12      104.78      418.13    499.84 o 
 -20   4  12      262.24      242.31     52.73 o 
 -18   4  12     7342.79     8383.51   1131.60 o 
 -16   4  12     7019.24     7846.59    821.92 o 
 -14   4  12      946.36     1169.61    358.36 o 
 -12   4  12     9479.43    10168.18   1224.03 o 
 -10   4  12    20840.44    20022.61    808.31 o 
  -8   4  12    14484.50    15452.66   1501.72 o 
  -6   4  12     8092.69     9865.74    754.87 o 
  -4   4  12     1318.36     1430.35    274.57 o 
  -2   4  12     1641.58     1712.69   1247.37 o 
   0   4  12      914.70     1330.80   1303.18 o 
   2   4  12     6908.53     7335.67    362.88 o 
   4   4  12       40.54      273.50   1035.82 o 
   6   4  12     9503.28    10102.73    801.43 o 
   8   4  12    29508.81    30128.79    830.63 o 
  10   4  12    14165.37    13711.57    399.89 o 
  12   4  12     1202.44     2479.23   1346.64 o 
  14   4  12      300.89      888.39   1667.16 o 
  16   4  12     2606.05     2437.77    233.65 o 
  18   4  12       37.03      284.26    322.58 o 
 -25   5  12      249.08      525.15    961.58 o 
 -23   5  12       42.15      270.97   2395.55 o 
 -21   5  12      293.37      647.45    788.93 o 
 -19   5  12     2286.50     1842.90    146.28 o 
 -17   5  12     6039.41     6850.94   1120.36 o 
 -15   5  12     5881.74     6795.99   1470.89 o 
 -13   5  12      837.39     1032.98    872.50 o 
 -11   5  12    12517.63    13122.49    540.82 o 
  -9   5  12    25666.41    24483.66    796.12 o 
  -7   5  12      410.88     1426.83    872.80 o 
  -5   5  12     2986.76     3130.41   1432.36 o 
  -3   5  12      117.00      440.10    971.12 o 
  -1   5  12      188.19      490.92    633.88 o 
   1   5  12     5449.31     6695.23    826.70 o 
   3   5  12     2124.05     2104.05    561.25 o 
   5   5  12      839.90     1474.24    510.35 o 
   7   5  12     6849.82     7490.16    605.88 o 
   9   5  12    10430.78    10071.38    239.01 o 
  11   5  12      518.74      592.00    359.31 o 
  13   5  12      323.24      316.53     23.97 o 
 -16   6  12     4288.45     5416.98   2126.98 o 
 -14   6  12      771.09      676.22    246.99 o 
 -12   6  12      510.36     1134.23   1580.25 o 
 -10   6  12     3365.04     2971.06   1834.43 o 
  -8   6  12      216.13      277.25    130.75 o 
  -6   6  12      456.24      458.73    460.49 o 
  -4   6  12        6.04     1579.25    817.00 o 
  -2   6  12      387.28      423.18     61.57 o 
   0   6  12     1048.82     1446.03    993.38 o 
   2   6  12     2470.61     2441.81    184.99 o 
   4   6  12      225.79      244.58    680.40 o 
 -37   1  13      195.51      206.86    250.59 o 
 -35   1  13      257.21      774.65    495.94 o 
 -33   1  13      148.89      670.11    827.78 o 
 -31   1  13      114.21      248.95    184.92 o 
 -29   1  13      483.30      631.17    734.56 o 
 -27   1  13      352.21      882.42   1252.02 o 
 -25   1  13     1667.88     2157.51    577.31 o 
 -23   1  13      899.70      713.88    771.24 o 
 -21   1  13       76.03      189.13    448.74 o 
 -19   1  13     1700.23     2708.37    485.67 o 
 -17   1  13      449.60      767.36    325.55 o 
 -15   1  13      368.34      478.05    301.85 o 
 -13   1  13        1.41       87.85    380.17 o 
 -11   1  13        1.87       98.97    268.23 o 
  -9   1  13     5028.76     4986.43    206.32 o 
  -7   1  13      470.16     1611.49    387.61 o 
  -5   1  13        7.70      227.57    566.17 o 
  -3   1  13     4791.79     5293.76    376.19 o 
  -1   1  13     5116.77     5333.19    365.53 o 
   1   1  13      708.17     2285.11    535.78 o 
   3   1  13      695.05     1040.58    242.47 o 
   5   1  13      237.29      368.97    205.06 o 
   7   1  13       45.87      229.02    194.35 o 
   9   1  13       46.27       62.41    167.10 o 
  11   1  13      164.20      253.10    727.46 o 
  13   1  13     2201.91     2451.55    240.59 o 
  15   1  13      234.89      350.07    553.10 o 
  17   1  13      310.94      471.13   1011.30 o 
  19   1  13      137.70      356.28    644.99 o 
  21   1  13      481.20      811.47   1248.47 o 
  23   1  13       17.46      299.45    944.15 o 
 -36   2  13      330.58      509.87    951.51 o 
 -34   2  13      552.11     1184.08    559.89 o 
 -32   2  13       32.96       44.31     64.66 o 
 -30   2  13      158.47      575.97    729.79 o 
 -28   2  13      269.60      249.73     62.26 o 
 -26   2  13     2013.96     1971.57    225.41 o 
 -24   2  13     2643.63     3321.86    381.56 o 
 -22   2  13       27.52      346.32    969.99 o 
 -20   2  13     6749.92     6712.03    452.98 o 
 -18   2  13      797.89     1296.48    403.57 o 
 -16   2  13     2999.64     2783.96    464.30 o 
 -14   2  13      312.20      451.30    245.20 o 
 -12   2  13      906.57     1492.49    291.87 o 
 -10   2  13      154.71      308.07    289.57 o 
  -8   2  13     9244.51     8739.99    356.52 o 
  -6   2  13    23321.28    23795.38    456.26 o 
  -4   2  13    15803.40    14950.40   2015.71 o 
  -2   2  13      390.14      764.76    676.93 o 
   0   2  13      594.80      587.19    525.51 o 
   2   2  13       54.61      378.83    325.33 o 
   4   2  13     1394.96     1591.97    452.78 o 
   6   2  13     1568.02     1835.08    460.49 o 
   8   2  13     1849.51     1818.89     79.99 o 
  10   2  13     1875.25     2317.57    262.84 o 
  12   2  13     5368.55     6541.56    955.62 o 
  14   2  13     1910.34     2212.48    422.04 o 
  16   2  13      828.06      844.02    167.42 o 
  18   2  13       59.25      144.77    566.32 o 
  20   2  13      202.39      272.61    180.43 o 
  22   2  13      135.79      689.87   1383.53 o 
 -33   3  13      608.09     2153.75    773.04 o 
 -31   3  13       53.72      239.88    520.52 o 
 -29   3  13        1.22      224.01    353.49 o 
 -27   3  13        3.75       16.57    129.89 o 
 -25   3  13     1458.79     1990.31    217.37 o 
 -23   3  13      646.59      754.83    319.41 o 
 -21   3  13        3.20      161.57    469.17 o 
 -19   3  13     2969.85     2697.01    307.20 o 
 -17   3  13       20.08      277.85    419.43 o 
 -15   3  13     7159.29     6095.90    365.75 o 
 -13   3  13      433.70      572.72    249.29 o 
 -11   3  13       69.91      166.43    245.36 o 
  -9   3  13    10665.36    10540.61    459.13 o 
  -7   3  13    16529.19    18965.39   1001.04 o 
  -5   3  13     2180.07     2039.40    400.46 o 
  -3   3  13     5261.87     4808.66    293.62 o 
  -1   3  13     7291.37     6905.59    433.65 o 
   1   3  13     1246.47     2234.70    505.55 o 
   3   3  13     1434.60     2404.14    545.83 o 
   5   3  13       45.47      179.10    781.08 o 
   7   3  13      133.67      351.45    902.27 o 
   9   3  13     2281.01     2856.46    404.00 o 
  11   3  13     4407.43     4158.16    530.70 o 
  13   3  13     9316.61    12077.20   1058.45 o 
  15   3  13     2403.31     2779.08   1112.68 o 
  17   3  13       89.26      337.13    877.36 o 
  19   3  13     1321.03     1644.03    612.68 o 
 -30   4  13      107.16      399.14    360.16 o 
 -28   4  13      814.66     1100.58    350.98 o 
 -26   4  13     1209.58     1181.02    369.92 o 
 -24   4  13      788.03     1796.45    353.95 o 
 -22   4  13     1363.28     1841.58    340.99 o 
 -20   4  13     1685.50     2158.79    608.62 o 
 -18   4  13      565.93      933.55    180.12 o 
 -16   4  13      784.95      793.20     83.74 o 
 -14   4  13     1864.73     1527.55    254.18 o 
 -12   4  13       38.45      153.34    637.31 o 
 -10   4  13     1497.75     2111.84    528.06 o 
  -8   4  13     7597.02     6459.24    688.21 o 
  -6   4  13    17223.87    16467.88   2453.11 o 
  -4   4  13       31.04      258.07    310.42 o 
  -2   4  13     1134.71     1696.26    419.47 o 
   0   4  13     1266.67     1224.16    245.79 o 
   2   4  13       28.19       74.82    321.09 o 
   4   4  13      488.34      754.89    324.60 o 
   6   4  13       68.24      557.78    780.31 o 
   8   4  13      714.78      833.31    457.79 o 
  10   4  13     2990.07     4073.20   1174.66 o 
  12   4  13     7470.82     6410.64    769.83 o 
  14   4  13     3945.32     4789.86   1556.03 o 
  16   4  13     1092.59     1119.99    238.74 o 
 -25   5  13     1199.95     1613.82   2141.37 o 
 -23   5  13      621.17      918.42   2357.19 o 
 -21   5  13     1542.43     3116.90   1449.88 o 
 -19   5  13      580.88     1156.89   1013.80 o 
 -17   5  13     2465.99     2952.65    891.82 o 
 -15   5  13     4880.20     4417.45    402.26 o 
 -13   5  13     3277.59     3028.22    497.58 o 
 -11   5  13       19.83       24.94    994.43 o 
  -9   5  13     4665.66     6047.66   1331.32 o 
  -7   5  13    14115.64    13395.12    260.17 o 
  -5   5  13    10565.89    10158.25   1312.88 o 
  -3   5  13     1797.59     1922.28    643.85 o 
  -1   5  13      799.06     1188.63    186.22 o 
   1   5  13      105.34      117.71    259.19 o 
   3   5  13       94.07      183.56    328.09 o 
   5   5  13      457.89      488.62    866.60 o 
   7   5  13        1.46      422.34   1108.49 o 
   9   5  13      133.64      341.42    437.43 o 
  11   5  13     4588.57     4472.18    447.22 o 
 -16   6  13      858.18     2026.27   1222.96 o 
 -14   6  13      798.11      604.28    577.91 o 
 -12   6  13      113.41      103.11    460.41 o 
 -10   6  13     1665.45     1528.92    453.21 o 
  -8   6  13     2078.94     3520.65   1239.27 o 
  -6   6  13     1882.57     2844.34    684.61 o 
  -4   6  13      928.71     1836.74   1232.05 o 
  -2   6  13     1250.46     2382.97    781.29 o 
   0   6  13       34.23      386.05   1114.54 o 
   2   6  13      341.74      530.85    226.84 o 
 -38   0  14       23.18        0.00    657.04 o 
 -36   0  14     1532.20     1975.91   1923.16 o 
 -34   0  14       61.10      242.19   1311.68 o 
 -32   0  14     8875.14    10035.43    887.24 o 
 -30   0  14    20572.13    18761.59    374.08 o 
 -28   0  14     8920.40    12157.62   1019.13 o 
 -26   0  14     2681.29     2608.97     21.58 o 
 -24   0  14    23361.04    21161.94    136.68 o 
 -22   0  14    15747.17    15785.72   1443.57 o 
 -20   0  14     4644.57     5574.04   1286.96 o 
 -18   0  14       30.65      667.14    327.32 o 
 -16   0  14     1804.35     1599.91    187.82 o 
 -14   0  14    63552.51    60703.83    607.82 o 
 -12   0  14   106547.54   106323.72   1117.40 o 
 -10   0  14    15010.16    16271.95   1926.76 o 
  -8   0  14    27378.88    28558.18    619.35 o 
  -6   0  14   147428.77   141056.59   1365.71 o 
  -4   0  14   294765.16   291087.34   1052.58 o 
  -2   0  14    70876.84    69924.87    883.65 o 
   0   0  14    13311.08    15447.82   1105.49 o 
   2   0  14    10024.32     9598.09    461.29 o 
   4   0  14     6550.35     6460.31    304.59 o 
   6   0  14    17176.75    16850.09    384.98 o 
   8   0  14     3105.65     3329.01    596.82 o 
  10   0  14    21193.44    21788.64    785.24 o 
  12   0  14    57890.70    60043.05   1003.54 o 
  14   0  14    55180.58    53572.76    977.31 o 
  16   0  14     5032.66     5472.51    806.97 o 
  18   0  14      750.89      894.22    322.97 o 
  20   0  14     3306.95     3218.05    112.70 o 
 -37   1  14        0.92       60.04    195.27 o 
 -35   1  14      380.23      757.97    718.41 o 
 -33   1  14     2395.21     3379.20    877.10 o 
 -31   1  14    11771.23    11775.17    727.69 o 
 -29   1  14    19725.53    20157.89    522.74 o 
 -27   1  14      165.38      416.98    586.55 o 
 -25   1  14    17372.40    16283.42   2731.88 o 
 -23   1  14    24196.88    23414.65    497.36 o 
 -21   1  14     8537.12     8820.75   1157.44 o 
 -19   1  14     1826.94     1744.77    257.60 o 
 -17   1  14      652.42      661.73     96.91 o 
 -15   1  14    11945.07    11406.47    568.01 o 
 -13   1  14    93521.23    89086.05   1941.10 o 
 -11   1  14    52526.29    51536.31    663.19 o 
  -9   1  14       13.85      167.39    386.76 o 
  -7   1  14    73738.48    70835.36    874.77 o 
  -5   1  14   118462.95   122903.63   2040.00 o 
  -3   1  14    78378.81    79699.90    892.55 o 
  -1   1  14     2426.15     3069.21    275.58 o 
   1   1  14       69.39      436.43    245.98 o 
   3   1  14      696.72     1012.48    385.78 o 
   5   1  14    15280.86    16435.51   1020.11 o 
   7   1  14    10709.13    11963.84    607.29 o 
   9   1  14     2112.54     2422.72    317.16 o 
  11   1  14    30665.55    32258.68    639.97 o 
  13   1  14    47062.96    45932.73    565.22 o 
  15   1  14    25658.32    25072.42    553.95 o 
  17   1  14      574.28     1053.24    665.43 o 
  19   1  14     2923.13     2841.39    186.69 o 
  21   1  14     1448.69     1663.27    638.73 o 
 -36   2  14       28.32      105.76    867.37 o 
 -34   2  14      541.86      774.61    193.32 o 
 -32   2  14     6812.04    10251.71    828.48 o 
 -30   2  14    12272.54    12349.05   1050.24 o 
 -28   2  14     2336.63     2559.83    739.34 o 
 -26   2  14       72.64      390.55    362.88 o 
 -24   2  14    29031.16    28247.00    889.70 o 
 -22   2  14    17823.69    18534.94    490.59 o 
 -20   2  14     4090.23     3750.53    556.17 o 
 -18   2  14      132.09      645.71    628.09 o 
 -16   2  14     1573.88     2057.91    223.59 o 
 -14   2  14    41432.36    40067.14    428.11 o 
 -12   2  14    35387.50    34773.14    507.75 o 
 -10   2  14    14598.01    16335.40    618.14 o 
  -8   2  14    18793.13    20634.27   1161.94 o 
  -6   2  14   120655.23   119302.80    794.58 o 
  -4   2  14    80348.67    77648.31    377.58 o 
  -2   2  14    33204.03    34224.03   1006.15 o 
   0   2  14     4888.25     5248.61    236.37 o 
   2   2  14     1208.50     1269.78    191.35 o 
   4   2  14     6104.19     6831.19    572.82 o 
   6   2  14    23014.29    25359.93    676.89 o 
   8   2  14     6114.22     6104.46    383.38 o 
  10   2  14    10950.75    11746.54   1569.25 o 
  12   2  14    35416.38    37634.43    867.58 o 
  14   2  14    33088.45    33586.77   1220.56 o 
  16   2  14     3357.06     3682.38   1086.27 o 
  18   2  14      440.60      493.18   1618.01 o 
  20   2  14      703.75      828.57   1115.26 o 
 -33   3  14      401.10     1062.28    320.01 o 
 -31   3  14     2559.15     3237.00    417.18 o 
 -29   3  14     4914.61     7590.98    917.67 o 
 -27   3  14     1138.39     1513.38    329.79 o 
 -25   3  14     3662.74     4657.90    763.63 o 
 -23   3  14     6363.62     7637.13    929.05 o 
 -21   3  14     9313.72    12381.13    582.84 o 
 -19   3  14     1840.37     1813.38    316.97 o 
 -17   3  14     1289.11     1191.16    355.29 o 
 -15   3  14     6883.28     7471.61    444.35 o 
 -13   3  14    30131.81    29364.57    943.68 o 
 -11   3  14    21435.07    21215.59    414.85 o 
  -9   3  14       88.52      133.87    275.73 o 
  -7   3  14    23988.99    26139.39   1118.42 o 
  -5   3  14    56061.89    52842.09    241.76 o 
  -3   3  14    37570.37    37770.60   1216.68 o 
  -1   3  14    19134.18    18929.32    800.92 o 
   1   3  14      149.32      467.39   1105.66 o 
   3   3  14     3745.30     4354.09    377.17 o 
   5   3  14     6691.90     7169.42    664.58 o 
   7   3  14     1079.53     1148.67    559.00 o 
   9   3  14       11.68      374.93    964.18 o 
  11   3  14    21909.71    22030.65   1013.25 o 
  13   3  14    19494.17    23275.02   1361.84 o 
  15   3  14     8598.22     8611.41    700.20 o 
  17   3  14       97.39      681.81   1232.39 o 
  19   3  14     2768.95     2645.89    322.93 o 
 -30   4  14     3966.30     4441.01   1508.31 o 
 -28   4  14     2235.00     2177.03    202.63 o 
 -26   4  14       18.83       55.25    250.59 o 
 -24   4  14     4059.42     4323.69   1015.99 o 
 -22   4  14     3533.58     3220.80    214.62 o 
 -20   4  14      699.19     1189.54    573.86 o 
 -18   4  14     2372.44     2277.25     46.43 o 
 -16   4  14     1438.78     1567.69    862.06 o 
 -14   4  14     5640.03     6880.22    982.42 o 
 -12   4  14    17364.15    18695.07   2022.67 o 
 -10   4  14     8119.70     7820.23   1359.55 o 
  -8   4  14     2281.03     3633.96    910.91 o 
  -6   4  14    36111.10    36050.82    736.17 o 
  -4   4  14    17204.16    19230.77    857.50 o 
  -2   4  14      183.43      274.64   1207.13 o 
   0   4  14     2904.88     3026.69    632.96 o 
   2   4  14       83.30      662.98   1613.62 o 
   4   4  14      685.40      714.18    114.83 o 
   6   4  14     6121.17     6403.41    404.48 o 
   8   4  14      550.74      743.27    118.49 o 
  10   4  14     2554.74     3352.88   1161.15 o 
  12   4  14    15242.15    14609.07    278.33 o 
  14   4  14     6565.98     6474.77    442.42 o 
  16   4  14      274.03      638.59    624.14 o 
 -25   5  14      759.18     1007.14   1453.16 o 
 -23   5  14     1653.07     2968.39    697.55 o 
 -21   5  14      928.90     2547.23    972.62 o 
 -19   5  14      487.16      546.66    637.78 o 
 -17   5  14        1.91     1387.04   1128.92 o 
 -15   5  14      116.95      475.92    707.76 o 
 -13   5  14     4659.11     5154.08   1572.90 o 
 -11   5  14     4566.99     4204.24    240.99 o 
  -9   5  14        2.00      105.51   1398.01 o 
  -7   5  14     4138.42     4923.46    895.86 o 
  -5   5  14     7146.90     6822.09    377.21 o 
  -3   5  14     5565.81     6051.19   1140.91 o 
  -1   5  14        0.35      593.15    763.08 o 
   1   5  14      740.54      983.39    584.15 o 
   3   5  14      124.50      193.03    752.00 o 
   5   5  14     1837.88     1897.84    700.83 o 
   7   5  14     1740.38     1839.34    556.23 o 
   9   5  14       89.68      342.06    610.41 o 
 -16   6  14        1.53       59.95     40.77 o 
 -14   6  14      804.90      772.14     98.32 o 
 -12   6  14     3700.78     4183.68    726.58 o 
 -10   6  14     2303.00     1994.55    172.04 o 
  -8   6  14      327.97      313.78    262.19 o 
  -6   6  14     9734.07     8978.15    634.26 o 
  -4   6  14     5558.96     6049.34    580.30 o 
  -2   6  14        7.06      266.38    252.66 o 
   0   6  14     1013.06     1188.74    387.76 o 
 -37   1  15        7.79      241.81    614.99 o 
 -35   1  15      100.41      171.46   1045.03 o 
 -33   1  15      104.92      109.23     62.01 o 
 -31   1  15     1082.61      861.02     41.96 o 
 -29   1  15       60.29      492.11    762.43 o 
 -27   1  15      225.72      487.84    861.77 o 
 -25   1  15      326.11      557.82    224.37 o 
 -23   1  15       67.00      207.74    225.00 o 
 -21   1  15     2913.12     3532.82    490.34 o 
 -19   1  15      783.97      974.79    542.29 o 
 -17   1  15      411.91      493.50    254.25 o 
 -15   1  15      626.26      688.92    172.66 o 
 -13   1  15      128.01      158.08    365.40 o 
 -11   1  15     1248.91     1348.20    134.90 o 
  -9   1  15     1459.47     2148.56    309.43 o 
  -7   1  15      840.94     1786.47    574.18 o 
  -5   1  15      327.63      352.43    195.13 o 
  -3   1  15    13168.29    14667.16   1132.46 o 
  -1   1  15       24.35      234.38    123.56 o 
   1   1  15     1258.83     1930.37    330.57 o 
   3   1  15     1620.93     1696.86    368.97 o 
   5   1  15      658.71      991.77    460.42 o 
   7   1  15       84.15      160.63    196.28 o 
   9   1  15      909.83      886.75    101.87 o 
  11   1  15       22.60       52.56    311.36 o 
  13   1  15      521.73      625.53    282.36 o 
  15   1  15      264.05      358.39    111.48 o 
  17   1  15     1038.22      928.29    796.12 o 
  19   1  15      414.86      817.05    598.69 o 
  21   1  15       62.41      225.03    450.61 o 
 -36   2  15       16.73        4.80    832.94 o 
 -34   2  15      558.72      524.56    664.11 o 
 -32   2  15       30.90      237.38    152.61 o 
 -30   2  15      484.53     1583.63    613.09 o 
 -28   2  15      673.44     1246.06   1041.77 o 
 -26   2  15      618.01      709.54    343.71 o 
 -24   2  15     2106.24     2320.44    281.64 o 
 -22   2  15     1752.51     2910.56    771.44 o 
 -20   2  15      978.14     1341.18    494.49 o 
 -18   2  15     2501.06     2812.33    374.44 o 
 -16   2  15       54.83      139.04    281.90 o 
 -14   2  15     3130.50     3244.16    550.20 o 
 -12   2  15     2169.02     1990.12    194.92 o 
 -10   2  15      210.40      173.43     84.92 o 
  -8   2  15       99.94      607.79    767.73 o 
  -6   2  15     2500.18     3455.10    578.29 o 
  -4   2  15     5878.51     6154.72    507.77 o 
  -2   2  15     2627.14     3569.32    693.80 o 
   0   2  15     6752.63     6649.76    674.55 o 
   2   2  15     9945.18    10231.19    795.37 o 
   4   2  15     2113.04     2877.88    332.17 o 
   6   2  15    11891.59    10944.40    833.75 o 
   8   2  15       23.42       32.55     88.98 o 
  10   2  15      617.94      929.18    569.92 o 
  12   2  15       43.47      184.98    124.50 o 
  14   2  15      527.49      691.57    371.64 o 
  16   2  15     2040.84     1924.85    828.49 o 
  18   2  15     1357.24     2871.25   1205.55 o 
  20   2  15      683.46      730.34    324.50 o 
 -33   3  15      339.23      982.98    974.96 o 
 -31   3  15     4318.93     3872.09    491.54 o 
 -29   3  15     1846.38     2965.83   1062.98 o 
 -27   3  15       17.08      173.72    529.20 o 
 -25   3  15        2.28      227.30    536.51 o 
 -23   3  15      843.03     1318.32    317.05 o 
 -21   3  15     3235.39     3588.18    427.13 o 
 -19   3  15     1385.64     1470.17    172.56 o 
 -17   3  15     4834.59     5157.16    808.12 o 
 -15   3  15     1523.57     2309.08    737.52 o 
 -13   3  15     2657.74     2967.78    846.80 o 
 -11   3  15      752.59     1000.07    510.67 o 
  -9   3  15     4063.56     3847.31    458.01 o 
  -7   3  15      655.05     1777.90    670.23 o 
  -5   3  15      156.72      178.37    794.94 o 
  -3   3  15    16164.91    14653.07    682.22 o 
  -1   3  15    10377.29    12373.24    871.66 o 
   1   3  15       54.82      161.45    316.29 o 
   3   3  15     2625.45     2224.69    251.09 o 
   5   3  15      340.56      408.69    169.32 o 
   7   3  15       43.69      206.67    489.43 o 
   9   3  15      912.96     1340.64    311.78 o 
  11   3  15      351.20      642.63    616.05 o 
  13   3  15       11.83       33.05    260.48 o 
  15   3  15     2179.02     2192.21    153.47 o 
  17   3  15     2124.12     3192.50    907.91 o 
 -30   4  15      868.34      863.26     28.78 o 
 -28   4  15     1427.31     2294.85    752.12 o 
 -26   4  15      366.80      615.78   1100.11 o 
 -24   4  15      414.23     1242.81    841.53 o 
 -22   4  15     1298.43     1628.93    488.18 o 
 -20   4  15     3482.28     3793.96   1001.74 o 
 -18   4  15      626.89      721.52    513.11 o 
 -16   4  15     2227.96     3287.36   1163.48 o 
 -14   4  15     1337.99     1608.66    398.06 o 
 -12   4  15      503.95      799.65    559.67 o 
 -10   4  15     6899.73     8154.76   1673.25 o 
  -8   4  15      781.15      876.45    403.55 o 
  -6   4  15       70.34       91.12    599.49 o 
  -4   4  15     8595.78     7906.61    772.70 o 
  -2   4  15    13538.85    14643.97   1579.05 o 
   0   4  15     7637.47     7498.44   1225.35 o 
   2   4  15      959.22      824.48    389.31 o 
   4   4  15       86.72      224.44    122.55 o 
   6   4  15       18.81       95.74    613.05 o 
   8   4  15        0.24       84.41    624.51 o 
  10   4  15      366.22      491.09    316.75 o 
  12   4  15        0.22        2.40     64.49 o 
  14   4  15      709.27     1377.05    845.91 o 
 -25   5  15      276.82      416.52   1156.06 o 
 -23   5  15      687.78      701.95    543.14 o 
 -21   5  15     1082.90     1325.86    291.41 o 
 -19   5  15      839.64     1429.40    543.55 o 
 -17   5  15     1516.74     2405.45    904.57 o 
 -15   5  15      378.97     1976.53   1065.63 o 
 -13   5  15      138.12      265.08    305.85 o 
 -11   5  15      197.46      250.04    148.67 o 
  -9   5  15      996.43     1297.29   1232.55 o 
  -7   5  15       49.24      359.58    903.61 o 
  -5   5  15     1286.55     1262.20    922.66 o 
  -3   5  15     8816.63     7657.09    464.00 o 
  -1   5  15     7388.28     6826.74    727.88 o 
   1   5  15     2969.57     2761.24    606.68 o 
   3   5  15      435.16      440.39    482.88 o 
   5   5  15        7.58      160.46    572.55 o 
   7   5  15       46.74      215.11    259.83 o 
   9   5  15       39.24      267.40   1096.70 o 
 -14   6  15      316.57      587.50   2158.16 o 
 -12   6  15     1074.28     1743.50    768.57 o 
 -10   6  15     1646.51     1750.71    217.01 o 
  -8   6  15      690.97      870.46    933.40 o 
  -6   6  15       26.22       88.28   1240.18 o 
  -4   6  15     3693.95     4267.75   1113.81 o 
  -2   6  15     5472.12     6071.76    964.19 o 
 -38   0  16       44.65      544.34   2107.80 o 
 -36   0  16      515.82      669.03    796.12 o 
 -34   0  16      906.36     1079.08   1035.92 o 
 -32   0  16      948.28      889.64   1714.54 o 
 -30   0  16      634.26      630.66     50.36 o 
 -28   0  16     8423.27     7740.59     23.98 o 
 -26   0  16    30627.92    26547.74     81.53 o 
 -24   0  16    38968.76    36976.43   1143.82 o 
 -22   0  16     3613.49     3580.14   1052.70 o 
 -20   0  16    45812.98    45031.47    830.33 o 
 -18   0  16    41216.64    39245.65    658.73 o 
 -16   0  16    12840.45    15217.51   1101.86 o 
 -14   0  16     2995.96     3316.68    868.59 o 
 -12   0  16     2219.71     2248.79    965.17 o 
 -10   0  16    47787.91    48987.08    920.81 o 
  -8   0  16    69228.96    65076.27    709.37 o 
  -6   0  16    43634.99    40408.26   1483.57 o 
  -4   0  16     9449.43    10514.00   1262.52 o 
  -2   0  16    64327.62    64331.97    458.60 o 
   0   0  16    80381.83    80746.22   1433.22 o 
   2   0  16    44179.28    47608.41   1416.31 o 
   4   0  16     4599.45     5909.95   1080.65 o 
   6   0  16     3910.61     4391.79   1428.00 o 
   8   0  16      429.36      990.52   1378.65 o 
  10   0  16     4833.36     4706.01    242.61 o 
  12   0  16     1273.18     1495.10   1308.89 o 
  14   0  16     2318.14     2876.70    296.15 o 
  16   0  16    10307.03    11146.09   1139.36 o 
 -37   1  16      986.12     1318.29    246.19 o 
 -35   1  16      411.18      359.69     78.00 o 
 -33   1  16      633.94     1532.13   1352.85 o 
 -31   1  16      376.68      773.61    770.91 o 
 -29   1  16     2956.05     4266.67   1187.87 o 
 -27   1  16    25020.77    24400.37   1449.56 o 
 -25   1  16    18678.84    18340.81    935.91 o 
 -23   1  16    11001.51    12590.77    952.01 o 
 -21   1  16    20869.37    21536.50    596.22 o 
 -19   1  16    47064.56    41973.05    721.17 o 
 -17   1  16    23362.99    21624.19    890.71 o 
 -15   1  16     9023.21     8625.59    170.24 o 
 -13   1  16      712.33     1480.44    424.40 o 
 -11   1  16    11561.08    11226.12    375.16 o 
  -9   1  16    50336.00    48544.16    711.26 o 
  -7   1  16    50546.55    51846.25    837.70 o 
  -5   1  16     3448.06     3665.17    433.86 o 
  -3   1  16    43999.20    43212.71    625.30 o 
  -1   1  16   129537.98   127012.88    862.59 o 
   1   1  16   122670.30   120651.31   1311.08 o 
   3   1  16     5550.51     6188.80    266.80 o 
   5   1  16     7376.96     7248.37    463.29 o 
   7   1  16     1107.23     1510.74    687.76 o 
   9   1  16     9877.61     9783.92    662.87 o 
  11   1  16     9029.63     8895.06    310.65 o 
  13   1  16       22.43      801.05    358.72 o 
  15   1  16     9215.69    10599.14    633.07 o 
  17   1  16    26514.90    27156.81    539.54 o 
  19   1  16     9818.64     9788.44   1412.39 o 
 -36   2  16      268.37      802.13    690.46 o 
 -34   2  16      148.01      161.71    172.14 o 
 -32   2  16        5.70      197.37    410.84 o 
 -30   2  16       83.65      102.82    254.69 o 
 -28   2  16     4274.12     4254.06    774.87 o 
 -26   2  16    14716.48    14611.97    928.90 o 
 -24   2  16    17364.84    17579.13   1495.64 o 
 -22   2  16      853.04      864.09    107.75 o 
 -20   2  16    13268.88    14385.36    447.69 o 
 -18   2  16    27850.39    28700.08   1092.06 o 
 -16   2  16     5557.22     5483.73    282.20 o 
 -14   2  16      181.29      336.69    236.00 o 
 -12   2  16       24.38       49.70    307.28 o 
 -10   2  16    23076.27    24314.84    517.10 o 
  -8   2  16    55615.32    53537.05    613.39 o 
  -6   2  16    11853.32    11814.93    337.88 o 
  -4   2  16     6156.80     6304.99    681.92 o 
  -2   2  16    55481.01    55515.78    425.76 o 
   0   2  16    83608.86    82497.52    608.93 o 
   2   2  16    21223.98    20875.46    719.21 o 
   4   2  16     9894.05    10728.03   1043.66 o 
   6   2  16     4363.45     4365.80    325.43 o 
   8   2  16       21.13       98.24    204.78 o 
  10   2  16     2621.35     2585.48     81.84 o 
  12   2  16      399.00      909.00    728.90 o 
  14   2  16     1285.73     2113.53    577.44 o 
  16   2  16    16100.18    17084.97   1410.00 o 
  18   2  16    12975.11    12371.18   1070.77 o 
 -33   3  16      234.51      545.08    689.40 o 
 -31   3  16      914.42     1698.91    973.81 o 
 -29   3  16     3889.89     3267.44   1042.47 o 
 -27   3  16    10174.83    11941.27   1167.84 o 
 -25   3  16    11461.24    10957.50   1054.67 o 
 -23   3  16      731.74     2374.56   1014.55 o 
 -21   3  16     1359.68     1344.11    325.26 o 
 -19   3  16    22142.11    20724.44    992.75 o 
 -17   3  16    11978.76    12726.89   1654.59 o 
 -15   3  16      369.24      567.53    996.35 o 
 -13   3  16      749.85      877.88    345.59 o 
 -11   3  16     2507.54     3111.44    388.47 o 
  -9   3  16    22854.37    26444.10   1060.52 o 
  -7   3  16    13964.18    14907.52   1290.10 o 
  -5   3  16     1879.03     2247.64   1322.21 o 
  -3   3  16    22947.26    23799.98    622.27 o 
  -1   3  16    52214.89    48929.16    167.86 o 
   1   3  16     7843.46     8141.58    563.69 o 
   3   3  16      577.38     1022.47    221.90 o 
   5   3  16     1534.20     1781.04    625.61 o 
   7   3  16      252.58      577.09    245.67 o 
   9   3  16      157.77      195.16    642.69 o 
  11   3  16     6135.85     6364.40   1114.19 o 
  13   3  16        6.23      371.55    451.14 o 
  15   3  16     5747.54     6291.30    842.46 o 
  17   3  16     9742.08     8982.05    472.40 o 
 -30   4  16      156.38      316.53   2062.24 o 
 -28   4  16     1878.72     1937.14    429.48 o 
 -26   4  16     5807.11     8210.38   2257.67 o 
 -24   4  16     2863.50     2961.12    578.04 o 
 -22   4  16      100.37      234.67    649.04 o 
 -20   4  16     4000.79     4291.76    428.03 o 
 -18   4  16    11450.46    15544.36   1601.23 o 
 -16   4  16     1108.62     1694.02    890.60 o 
 -14   4  16       85.80      590.42    799.03 o 
 -12   4  16      613.78      636.39    217.78 o 
 -10   4  16     6059.64     5884.09    525.15 o 
  -8   4  16    16894.42    17234.26   2044.25 o 
  -6   4  16     6897.40     7906.36   1083.44 o 
  -4   4  16     1235.30     2271.86    647.54 o 
  -2   4  16    12801.11    14421.88   1123.44 o 
   0   4  16    23594.35    23217.30    388.47 o 
   2   4  16     9689.66    10505.85    757.84 o 
   4   4  16       10.68      711.14    767.07 o 
   6   4  16     1049.35     1156.69    205.41 o 
   8   4  16       34.29       79.56    286.22 o 
  10   4  16     1679.75     1775.11    442.35 o 
  12   4  16     2216.74     2170.64    365.24 o 
 -25   5  16     2960.61     2818.06    289.07 o 
 -23   5  16      465.71      577.73    227.76 o 
 -21   5  16      198.03      209.81    654.48 o 
 -19   5  16     2833.62     3296.00    676.91 o 
 -17   5  16     1576.17     2493.56    584.87 o 
 -15   5  16      427.84      370.89   1068.65 o 
 -13   5  16      144.00      283.72    445.58 o 
 -11   5  16      964.28     2244.15   1320.92 o 
  -9   5  16     1769.32     2382.87   1080.21 o 
  -7   5  16    11339.20    10885.87   1242.22 o 
  -5   5  16      800.95      876.92   1134.20 o 
  -3   5  16     6060.49     5621.83    464.00 o 
  -1   5  16    12699.83    12339.20    402.49 o 
   1   5  16     3275.51     4067.85   1082.81 o 
   3   5  16      161.70      143.49    455.43 o 
   5   5  16     1024.14     1163.76   1000.94 o 
   7   5  16      108.47      726.29   1489.26 o 
 -12   6  16       64.49      434.96    432.36 o 
 -10   6  16       18.16      222.18    699.28 o 
  -8   6  16     1497.41     1443.52    230.30 o 
  -6   6  16      808.22      810.68    325.30 o 
 -37   1  17       68.23      284.65    445.61 o 
 -35   1  17       33.93      374.77    511.02 o 
 -33   1  17        5.56       65.72    937.66 o 
 -31   1  17       15.83      138.91    425.90 o 
 -29   1  17      100.11      410.67    571.87 o 
 -27   1  17        1.07      119.60    375.03 o 
 -25   1  17      377.04      354.67     95.92 o 
 -23   1  17      177.21      450.99    500.32 o 
 -21   1  17        0.90       16.53    285.32 o 
 -19   1  17      601.62      829.35    396.58 o 
 -17   1  17       49.24       57.18    196.62 o 
 -15   1  17      643.77      699.64    307.20 o 
 -13   1  17      321.94      692.64    445.68 o 
 -11   1  17       63.56      283.99    158.45 o 
  -9   1  17     1904.79     1901.69    293.61 o 
  -7   1  17      367.04      377.67    477.79 o 
  -5   1  17      584.37      886.34    336.68 o 
  -3   1  17      760.93      915.29    497.78 o 
  -1   1  17      214.90      244.18    223.59 o 
   1   1  17     3194.05     3160.18    456.62 o 
   3   1  17     2742.97     2943.89    512.20 o 
   5   1  17      969.79     1335.80    263.90 o 
   7   1  17     1735.02     3035.31    600.66 o 
   9   1  17      768.14     1002.89    312.21 o 
  11   1  17     2015.84     2592.62    688.20 o 
  13   1  17       94.73      119.34    180.65 o 
  15   1  17      117.31      276.88    670.32 o 
  17   1  17        0.34       11.99    599.49 o 
  19   1  17      583.37     1815.25   1623.41 o 
 -36   2  17      131.98      216.02    355.34 o 
 -34   2  17      339.28      579.74    951.90 o 
 -32   2  17      370.13      359.76    109.08 o 
 -30   2  17      234.20      153.47    202.64 o 
 -28   2  17     5061.89     5256.65    834.68 o 
 -26   2  17     6280.43     6751.79    424.44 o 
 -24   2  17      214.04      239.52    491.63 o 
 -22   2  17       12.28      112.22    871.94 o 
 -20   2  17      805.56     1115.67   1067.16 o 
 -18   2  17     1280.68     1284.14    122.94 o 
 -16   2  17     1797.25     2407.23    618.37 o 
 -14   2  17     8041.80     7519.08    675.53 o 
 -12   2  17      144.76      319.05    687.71 o 
 -10   2  17     1276.35     1154.67     79.59 o 
  -8   2  17      598.66      640.40    471.59 o 
  -6   2  17      295.35      266.89     64.47 o 
  -4   2  17     1499.57     2875.18   1266.76 o 
  -2   2  17      306.72     1031.53    331.87 o 
   0   2  17     1530.45     1543.74    227.55 o 
   2   2  17     9607.08     8863.24    514.90 o 
   4   2  17     1746.34     1734.31    100.69 o 
   6   2  17     1419.84     1873.99    334.79 o 
   8   2  17     3300.41     3546.48    624.96 o 
  10   2  17      225.64      508.67    602.07 o 
  12   2  17        2.96       16.79    540.29 o 
  14   2  17        9.11       44.12    456.67 o 
  16   2  17       13.94        9.59    665.42 o 
  18   2  17      273.59      342.91   1381.22 o 
 -33   3  17     1118.73     1405.83   1049.42 o 
 -31   3  17       57.68      111.02    189.89 o 
 -29   3  17      154.56      199.03     67.14 o 
 -27   3  17      735.15     1376.38    352.23 o 
 -25   3  17     1932.75     2510.98    469.50 o 
 -23   3  17     1025.69     1046.93    443.32 o 
 -21   3  17        3.72      167.23   1110.68 o 
 -19   3  17      475.68      773.31    580.53 o 
 -17   3  17     4377.64     5357.98   1102.36 o 
 -15   3  17     5759.56     5803.60    906.92 o 
 -13   3  17     2690.97     2397.99    248.19 o 
 -11   3  17     2377.76     2392.65    246.99 o 
  -9   3  17     2523.43     3839.57   1160.65 o 
  -7   3  17      643.28      545.01    741.34 o 
  -5   3  17     1166.96     1374.03    513.16 o 
  -3   3  17      505.71      683.82    561.66 o 
  -1   3  17     1672.01     1803.13    254.72 o 
   1   3  17     6545.37     6394.03    454.59 o 
   3   3  17     9947.42     9124.15   1079.55 o 
   5   3  17     9379.19    10433.77    687.35 o 
   7   3  17      545.75      832.00    396.79 o 
   9   3  17       74.02      359.88    486.95 o 
  11   3  17      185.49      736.08   1332.82 o 
  13   3  17       43.35       52.02    783.58 o 
  15   3  17      346.61      384.21    227.59 o 
 -30   4  17       39.06      141.48    266.17 o 
 -28   4  17      571.90     1176.35    368.45 o 
 -26   4  17     1418.72     2202.02    539.30 o 
 -24   4  17      737.59      883.99   1208.73 o 
 -22   4  17      580.83      706.69    610.86 o 
 -20   4  17       29.77      176.80    766.21 o 
 -18   4  17     1310.80     1767.66    448.81 o 
 -16   4  17     2611.87     3604.38   1311.86 o 
 -14   4  17     3667.02     4226.36   1491.66 o 
 -12   4  17     1652.42     1798.57    181.05 o 
 -10   4  17     1606.51     2076.32    770.36 o 
  -8   4  17      568.56      554.22    279.91 o 
  -6   4  17       79.11      223.25   1062.58 o 
  -4   4  17     3454.40     3495.68   1175.29 o 
  -2   4  17      268.39      659.33   1180.55 o 
   0   4  17     3969.37     4265.26    228.23 o 
   2   4  17     9696.70     8448.17    360.56 o 
   4   4  17     8911.87     7884.08    391.78 o 
   6   4  17     1572.06     2303.52    475.29 o 
   8   4  17      211.33      300.99    121.79 o 
  10   4  17       97.61       93.72   1082.97 o 
  12   4  17      183.71      491.06   1313.89 o 
 -25   5  17     2395.30     3016.23   1325.10 o 
 -23   5  17     1639.92     1882.79    428.46 o 
 -21   5  17      709.60      624.89    232.98 o 
 -19   5  17      703.09      678.96    122.30 o 
 -17   5  17     1514.83     1725.80    653.91 o 
 -15   5  17     3006.38     4539.74   1573.77 o 
 -13   5  17      945.22     1734.07    432.26 o 
 -11   5  17     1270.64     1783.69    545.53 o 
  -9   5  17       69.67       61.53   1070.47 o 
  -7   5  17      532.96      545.04    691.21 o 
  -5   5  17      999.35     1057.07    867.56 o 
  -3   5  17     1054.60      938.46    445.70 o 
  -1   5  17      380.77      480.10    872.29 o 
   1   5  17     2788.18     2726.90    422.04 o 
   3   5  17     5885.49     5131.52    647.75 o 
   5   5  17     1160.59     1494.42    310.39 o 
 -38   0  18     1456.53     2091.02   1455.56 o 
 -36   0  18        1.96      213.42    194.23 o 
 -34   0  18     3301.60     3472.24    868.06 o 
 -32   0  18     1816.72     2021.47    220.61 o 
 -30   0  18      189.93      242.19    465.20 o 
 -28   0  18     1035.11     1153.42   1023.93 o 
 -26   0  18      884.70      769.74   1997.49 o 
 -24   0  18    13407.04    16927.15   1544.28 o 
 -22   0  18    30940.19    30605.07   1165.41 o 
 -20   0  18    26795.47    24346.50   1399.21 o 
 -18   0  18     1858.09     2181.68    344.85 o 
 -16   0  18    66633.32    61567.59    728.98 o 
 -14   0  18    60692.06    57781.77   1189.14 o 
 -12   0  18    40926.32    40257.20   1296.09 o 
 -10   0  18     2141.00     2233.32    730.03 o 
  -8   0  18      142.65      170.88    429.13 o 
  -6   0  18    10760.96    11756.91   1180.99 o 
  -4   0  18    41219.30    39758.06    160.66 o 
  -2   0  18    14213.01    14180.61    669.90 o 
   0   0  18      973.43     1026.27    432.74 o 
   2   0  18    70629.70    67370.65   1955.53 o 
   4   0  18    78729.59    76656.19    882.45 o 
   6   0  18    42961.75    43151.47    911.22 o 
   8   0  18      334.44     1964.73   1308.00 o 
  10   0  18     3176.08     3507.71   1264.50 o 
  12   0  18      446.17     1302.09   2333.21 o 
  14   0  18     9594.80     9203.34    237.40 o 
  16   0  18     1008.72     1009.54   1863.21 o 
 -37   1  18     1469.78     2815.55   1401.12 o 
 -35   1  18       17.26      224.10    816.25 o 
 -33   1  18     1382.26     1912.51    666.97 o 
 -31   1  18      737.73     1885.01   1332.29 o 
 -29   1  18     3413.93     3069.26    313.85 o 
 -27   1  18       75.01      959.83    920.47 o 
 -25   1  18      105.34      134.17    991.00 o 
 -23   1  18    13062.21    12313.58    742.09 o 
 -21   1  18    53277.41    52536.65   1014.04 o 
 -19   1  18    19882.41    18803.16   2065.73 o 
 -17   1  18     9797.43    11247.62   1715.34 o 
 -15   1  18    41527.12    42720.73    864.11 o 
 -13   1  18    46010.55    42468.89   1033.51 o 
 -11   1  18     6133.72     6392.23    326.39 o 
  -9   1  18       32.82       77.73    483.56 o 
  -7   1  18      908.29     1341.92    587.70 o 
  -5   1  18    30357.10    28523.20    893.45 o 
  -3   1  18    43753.99    40745.96    623.37 o 
  -1   1  18     2184.04     2134.39     43.12 o 
   1   1  18    11229.54    11341.67    253.09 o 
   3   1  18    53962.17    53315.96    781.14 o 
   5   1  18    40227.60    40099.89    736.97 o 
   7   1  18    29227.94    26540.56    778.28 o 
   9   1  18      488.99      394.94    241.27 o 
  11   1  18     7588.18     7415.71    580.00 o 
  13   1  18      156.62      197.73    143.82 o 
  15   1  18      170.24      585.78   1242.93 o 
  17   1  18      154.31      549.13   1443.57 o 
 -36   2  18       81.05      505.78    886.65 o 
 -34   2  18      574.42     2008.50   1224.92 o 
 -32   2  18     1472.19     1845.15    496.65 o 
 -30   2  18      301.79      415.58    363.36 o 
 -28   2  18       54.70      187.13    432.89 o 
 -26   2  18     2288.95     1985.28    303.92 o 
 -24   2  18    11095.81    12296.25    853.39 o 
 -22   2  18    28292.50    28147.15    804.63 o 
 -20   2  18    17881.01    16727.84   1743.72 o 
 -18   2  18     1704.31     2241.91    885.02 o 
 -16   2  18    25649.14    26628.69    947.48 o 
 -14   2  18    30238.07    30649.41    966.97 o 
 -12   2  18    20660.62    19952.97   2314.03 o 
 -10   2  18      507.58      669.91    568.23 o 
  -8   2  18      209.50      373.25    289.19 o 
  -6   2  18     8099.84     7854.72    415.85 o 
  -4   2  18    31522.36    29644.32    823.87 o 
  -2   2  18    17053.89    17628.02    431.07 o 
   0   2  18      225.52      667.50    517.68 o 
   2   2  18    35874.29    33864.77   1159.23 o 
   4   2  18    44194.45    43565.68    618.95 o 
   6   2  18    14121.68    13772.30   1879.50 o 
   8   2  18      454.42      475.42     62.80 o 
  10   2  18      352.79      573.38    189.63 o 
  12   2  18      182.97      296.04    392.02 o 
  14   2  18     1764.17     1844.03     55.15 o 
  16   2  18      667.54      719.39   1997.49 o 
 -33   3  18     2186.60     2375.28    565.63 o 
 -31   3  18     2325.68     1995.79    309.34 o 
 -29   3  18      339.76      444.99    547.41 o 
 -27   3  18      812.35      825.67    707.53 o 
 -25   3  18     1327.48     2010.71    628.89 o 
 -23   3  18     7698.70    11407.29   1268.52 o 
 -21   3  18    23168.64    21171.32   1387.22 o 
 -19   3  18     1409.51     2607.99    661.35 o 
 -17   3  18     1523.98     2106.70    586.30 o 
 -15   3  18    25039.96    25822.09   1026.32 o 
 -13   3  18    14935.92    16923.76    615.34 o 
 -11   3  18     2184.00     2494.78    339.04 o 
  -9   3  18      237.50      377.03    971.04 o 
  -7   3  18      229.28      443.18    692.79 o 
  -5   3  18    18708.22    19200.58   1653.39 o 
  -3   3  18    23381.38    23046.08   1315.28 o 
  -1   3  18     1489.98     1488.09    135.48 o 
   1   3  18     6427.51     6894.19    383.84 o 
   3   3  18    27498.33    26360.16    310.18 o 
   5   3  18    25362.56    22709.10   1586.98 o 
   7   3  18     2424.74     3652.74    727.77 o 
   9   3  18      125.14      271.05    375.72 o 
  11   3  18      126.85      234.50    175.05 o 
  13   3  18       49.19      193.10    683.82 o 
 -30   4  18       52.13       45.56   1661.78 o 
 -28   4  18       40.32      571.00   1191.76 o 
 -26   4  18        6.88      382.09    774.31 o 
 -24   4  18     2112.15     2214.17   1309.25 o 
 -22   4  18     7168.82     9348.92   1829.64 o 
 -20   4  18     4035.59     4091.96    618.28 o 
 -18   4  18      156.17      552.49    494.54 o 
 -16   4  18     3909.49     3927.10    185.46 o 
 -14   4  18    12417.98    12389.19    963.51 o 
 -12   4  18     2513.47     2915.97    268.59 o 
 -10   4  18      311.07      253.68    514.31 o 
  -8   4  18      120.98      660.65    974.57 o 
  -6   4  18     1644.81     1872.93    506.59 o 
  -4   4  18     6517.60     6607.15    486.78 o 
  -2   4  18     7487.36     8071.50    798.13 o 
   0   4  18      810.22     1201.20    413.26 o 
   2   4  18    16382.57    17164.29    711.91 o 
   4   4  18    13256.20    12257.48    543.93 o 
   6   4  18     2632.86     3726.43    616.66 o 
   8   4  18       31.95       97.13    119.99 o 
  10   4  18       66.46      435.21    843.27 o 
 -23   5  18     3420.80     3541.88   1161.13 o 
 -21   5  18     3670.61     2933.59    312.93 o 
 -19   5  18     1023.74     1005.12   1193.76 o 
 -17   5  18      160.00      186.43    500.93 o 
 -15   5  18     5358.75     5502.25    438.83 o 
 -13   5  18     2892.10     3241.44    591.96 o 
 -11   5  18       18.21      108.72    114.34 o 
  -9   5  18      309.37      780.44   1572.99 o 
  -7   5  18      205.21      407.29    341.60 o 
  -5   5  18     1464.34     1445.69    137.88 o 
  -3   5  18     3648.28     4312.55    520.28 o 
  -1   5  18     1014.79      977.65    733.95 o 
   1   5  18     1227.72     1720.18    326.32 o 
   3   5  18     5710.16     6683.59    666.88 o 
 -37   1  19      315.32      270.04     88.72 o 
 -35   1  19        0.67       95.18    325.38 o 
 -33   1  19        0.04      172.31   1338.10 o 
 -31   1  19        2.59        5.41    126.08 o 
 -29   1  19      652.65      851.36    371.46 o 
 -27   1  19      113.63      433.12    598.45 o 
 -25   1  19     2173.03     3268.12    831.24 o 
 -23   1  19     5852.69     5195.39    216.70 o 
 -21   1  19      904.36     1109.64    770.81 o 
 -19   1  19     1132.55     2844.37    790.46 o 
 -17   1  19      162.72      293.89    708.15 o 
 -15   1  19      499.99      893.87    615.58 o 
 -13   1  19      209.51      324.01    337.01 o 
 -11   1  19     1961.92     2961.41    439.90 o 
  -9   1  19     1868.99     1775.32    193.24 o 
  -7   1  19      233.77      387.99    103.56 o 
  -5   1  19       40.19       64.83     43.50 o 
  -3   1  19      148.98      168.80    482.89 o 
  -1   1  19      250.81      531.67    799.82 o 
   1   1  19     2510.81     3592.17    786.03 o 
   3   1  19       65.16       83.99     62.01 o 
   5   1  19      173.02      202.57     58.33 o 
   7   1  19        4.21       72.66    734.62 o 
   9   1  19      106.53      104.58    196.02 o 
  11   1  19      108.33      327.25    545.23 o 
  13   1  19     1280.48     1457.88    312.68 o 
  15   1  19       38.90       74.50    940.99 o 
  17   1  19       70.59       45.56   1330.86 o 
 -36   2  19        3.24      254.92    488.50 o 
 -34   2  19       17.73      309.20    722.74 o 
 -32   2  19       63.15      342.60    442.02 o 
 -30   2  19     1543.05     2000.47    734.36 o 
 -28   2  19     1098.16     1754.37    530.91 o 
 -26   2  19     2257.90     3253.99    801.23 o 
 -24   2  19     1092.31     2238.46    622.01 o 
 -22   2  19     3899.72     3998.49    398.77 o 
 -20   2  19      354.16      855.59    832.27 o 
 -18   2  19     3383.65     3140.61    239.25 o 
 -16   2  19     1520.57     1695.67    479.97 o 
 -14   2  19       31.99      654.98   1010.13 o 
 -12   2  19     4112.20     4137.18    262.81 o 
 -10   2  19     4274.90     3984.65    143.17 o 
  -8   2  19      867.29     2656.27    906.24 o 
  -6   2  19     2170.93     2593.96    464.71 o 
  -4   2  19      536.73      556.50    661.84 o 
  -2   2  19      721.56      778.26     59.81 o 
   0   2  19      939.15     1229.46    256.79 o 
   2   2  19       20.83      267.01    501.95 o 
   4   2  19     1277.95     1249.85    232.56 o 
   6   2  19     7655.08     7438.38    320.44 o 
   8   2  19     5201.87     5172.76    488.81 o 
  10   2  19     1349.02     2503.90   1293.25 o 
  12   2  19      294.26      469.97    519.62 o 
  14   2  19      150.46      103.11   2323.62 o 
 -33   3  19        0.29      203.40    994.03 o 
 -31   3  19       65.14      605.48   1217.44 o 
 -29   3  19       52.56      155.29   1068.79 o 
 -27   3  19      241.45      213.55     91.12 o 
 -25   3  19      555.18      764.48    521.64 o 
 -23   3  19     2388.23     2645.81    588.43 o 
 -21   3  19     1152.86     2670.07    966.27 o 
 -19   3  19      831.07     1303.78    529.95 o 
 -17   3  19      456.10      806.08    890.73 o 
 -15   3  19      720.97      974.82    874.43 o 
 -13   3  19      416.57      836.30    570.35 o 
 -11   3  19     7400.34     7102.09    368.09 o 
  -9   3  19     2912.39     2304.95    221.81 o 
  -7   3  19      175.07      527.14    623.12 o 
  -5   3  19     1592.26     1453.52   1412.89 o 
  -3   3  19       60.34      335.99   1082.52 o 
  -1   3  19       56.57      197.25    970.99 o 
   1   3  19     2768.57     3061.50    473.24 o 
   3   3  19       84.84      306.14    487.20 o 
   5   3  19     5073.36     6019.62    892.74 o 
   7   3  19     2544.59     2220.55    240.77 o 
   9   3  19     2400.49     2703.89    646.66 o 
  11   3  19     1774.25     2585.08   1075.55 o 
  13   3  19      156.95      625.87   1167.80 o 
 -30   4  19      365.44      472.40    235.00 o 
 -28   4  19      446.14      763.40   1104.40 o 
 -26   4  19      271.18      539.27    542.75 o 
 -24   4  19      323.13      329.72    219.41 o 
 -22   4  19     1861.83     2070.10    537.14 o 
 -20   4  19     4311.31     4314.38    668.27 o 
 -18   4  19     1286.25     1323.36    128.60 o 
 -16   4  19       58.07      682.76   1566.03 o 
 -14   4  19      958.06     1001.49    432.60 o 
 -12   4  19     5888.45     6251.08    694.61 o 
 -10   4  19     4856.20     4835.29    483.19 o 
  -8   4  19     3368.29     3050.20    129.49 o 
  -6   4  19      232.97      372.52    251.64 o 
  -4   4  19     1201.58     1068.07    243.97 o 
  -2   4  19      213.31      813.98   1464.05 o 
   0   4  19      587.39      972.57    745.11 o 
   2   4  19      736.86     1241.11   1083.87 o 
   4   4  19      724.14      669.89    654.07 o 
   6   4  19     2204.67     2492.45    277.16 o 
   8   4  19     5244.29     4267.12    510.26 o 
 -23   5  19      122.82      547.19    708.91 o 
 -21   5  19      638.45     1279.99    830.69 o 
 -19   5  19     1150.82     1709.23   1135.73 o 
 -17   5  19      208.64      263.41     63.55 o 
 -15   5  19       31.18      230.24    252.72 o 
 -13   5  19     1479.87     2149.31    906.74 o 
 -11   5  19     3363.80     3575.35   1606.63 o 
  -9   5  19     3045.11     2625.95    910.40 o 
  -7   5  19      876.49      951.69    665.43 o 
  -5   5  19      896.55      779.25    755.54 o 
  -3   5  19       48.18       58.24    328.77 o 
  -1   5  19      495.73      666.19   1097.44 o 
   1   5  19     1172.76     1068.45    121.59 o 
 -38   0  20      607.72      961.58    158.26 o 
 -36   0  20     5786.17     7088.35    443.62 o 
 -34   0  20     5092.29     5052.49     98.32 o 
 -32   0  20     2348.07     2776.83   1232.55 o 
 -30   0  20      895.07     1743.31    613.88 o 
 -28   0  20     3689.67     6349.78   2026.27 o 
 -26   0  20     2662.25     3795.96   2263.67 o 
 -24   0  20     2018.90     2150.96   2119.79 o 
 -22   0  20     1976.59     1804.03    508.27 o 
 -20   0  20      425.99     1057.85    256.37 o 
 -18   0  20    47712.89    43789.40    871.66 o 
 -16   0  20    60733.42    57088.65   1568.26 o 
 -14   0  20     8113.44     8205.42    176.25 o 
 -12   0  20    11477.37    14827.26   1012.28 o 
 -10   0  20    57102.98    54067.02    568.07 o 
  -8   0  20    30744.71    28770.48    512.18 o 
  -6   0  20     2849.13     2944.70    352.50 o 
  -4   0  20      266.13      506.81    735.43 o 
  -2   0  20     4541.15     4953.55    861.92 o 
   0   0  20    21213.44    22683.34    696.47 o 
   2   0  20    12032.73    12519.03    775.71 o 
   4   0  20      510.20      864.40   1402.56 o 
   6   0  20    13257.03    14498.46    737.84 o 
   8   0  20    29179.18    28964.87    376.48 o 
  10   0  20    30159.26    32199.71   2067.04 o 
  12   0  20    11979.25    13366.19   1112.65 o 
  14   0  20     1634.45     1707.34   1129.44 o 
 -37   1  20     3415.85     5711.27   1439.97 o 
 -35   1  20     4352.11     4760.32   1712.14 o 
 -33   1  20     2636.10     2271.31    647.11 o 
 -31   1  20      122.92      625.07    917.94 o 
 -29   1  20     5362.09     4515.58    230.20 o 
 -27   1  20     1050.10     1845.15    368.46 o 
 -25   1  20      216.76      327.56    633.06 o 
 -23   1  20     3071.31     2999.26    363.59 o 
 -21   1  20     9742.04     8656.27    886.79 o 
 -19   1  20    16574.64    17914.23    645.41 o 
 -17   1  20    36472.98    32996.73    465.96 o 
 -15   1  20    17237.56    19687.79    786.03 o 
 -13   1  20     2398.59     3185.48    413.95 o 
 -11   1  20    48547.56    45148.89    435.34 o 
  -9   1  20    57082.70    55861.57    871.85 o 
  -7   1  20    13588.32    13060.28    391.50 o 
  -5   1  20      684.53      988.63    640.24 o 
  -3   1  20       27.84       23.76    173.57 o 
  -1   1  20    11049.24    10741.10    453.70 o 
   1   1  20    16504.22    17934.34    696.34 o 
   3   1  20     6835.94     6585.57    303.33 o 
   5   1  20     3074.37     4627.07    781.63 o 
   7   1  20    31041.24    29834.39    321.26 o 
   9   1  20    20029.71    19541.22    553.16 o 
  11   1  20     4872.05     4499.58    411.79 o 
  13   1  20       24.73      128.86    128.45 o 
  15   1  20       32.83      654.80   1329.05 o 
 -36   2  20     2957.64     3193.98    730.26 o 
 -34   2  20     4369.36     5445.48   1109.49 o 
 -32   2  20      606.80     1620.71    517.39 o 
 -30   2  20     2083.85     2904.53    559.81 o 
 -28   2  20     4541.03     8695.65    935.04 o 
 -26   2  20     5623.92     5000.41    337.32 o 
 -24   2  20      248.38      833.89    245.44 o 
 -22   2  20       75.21      242.79    299.10 o 
 -20   2  20     4195.69     4157.92    177.12 o 
 -18   2  20    25517.52    24849.13    579.74 o 
 -16   2  20    38873.14    35327.27    663.78 o 
 -14   2  20      340.71      594.19    661.07 o 
 -12   2  20    13858.81    12826.54   1348.60 o 
 -10   2  20    50379.29    48814.48    764.87 o 
  -8   2  20    21234.56    24793.74    751.65 o 
  -6   2  20     2491.33     3646.45    967.85 o 
  -4   2  20       14.26      114.97    951.70 o 
  -2   2  20      758.72     2088.13    460.43 o 
   0   2  20    21831.74    25298.96   1046.94 o 
   2   2  20    13788.78    13799.77   1267.36 o 
   4   2  20       12.96      457.96   1038.94 o 
   6   2  20     9114.74     9375.14    626.04 o 
   8   2  20    22047.14    23348.31    856.41 o 
  10   2  20    13984.76    15213.78   2083.82 o 
  12   2  20     3137.58     4716.77   2220.50 o 
  14   2  20      979.73      971.17   2194.13 o 
 -33   3  20      757.56     1511.76    374.55 o 
 -31   3  20       53.73       83.93    932.80 o 
 -29   3  20      765.70      810.51     33.57 o 
 -27   3  20     1673.62     2342.87    521.83 o 
 -25   3  20      424.80      725.91    589.88 o 
 -23   3  20       78.70      544.67   1479.34 o 
 -21   3  20       11.24       20.95   1133.59 o 
 -19   3  20    16033.68    13836.13    328.52 o 
 -17   3  20    10592.28    11545.32   1087.47 o 
 -15   3  20    13316.95    14504.46   1782.88 o 
 -13   3  20      774.40     1107.51    153.09 o 
 -11   3  20    16931.86    20592.68   1083.95 o 
  -9   3  20    16458.14    16815.27    194.23 o 
  -7   3  20     4855.71     4974.11    264.78 o 
  -5   3  20      298.50      293.28   1214.04 o 
  -3   3  20       31.18      387.73    803.31 o 
  -1   3  20     2839.12     3339.58    324.75 o 
   1   3  20    11748.36    11012.64    633.15 o 
   3   3  20     6445.16     6697.22    547.58 o 
   5   3  20     8409.10     7557.19    238.65 o 
   7   3  20    12648.76    13299.89   1106.90 o 
   9   3  20    18831.06    19284.22   1889.59 o 
  11   3  20      817.45     2122.19    824.90 o 
 -28   4  20     1877.33     1875.02    299.74 o 
 -26   4  20      351.82      400.83    298.55 o 
 -24   4  20      558.38      554.97    817.79 o 
 -22   4  20      503.32      621.15    797.69 o 
 -20   4  20     4164.57     3586.00    421.98 o 
 -18   4  20     9427.21    10900.04   1059.52 o 
 -16   4  20     8724.36     7998.04    848.73 o 
 -14   4  20      796.97      928.01    924.95 o 
 -12   4  20     4694.41     5513.91    847.43 o 
 -10   4  20    10975.83    11572.97   1329.66 o 
  -8   4  20     4874.06     4908.49   1175.73 o 
  -6   4  20        0.20      190.12   1245.09 o 
  -4   4  20      834.74     1105.34    985.12 o 
  -2   4  20      491.18     2347.86   1143.48 o 
   0   4  20     4122.92     4835.03    486.46 o 
   2   4  20     4712.23     4393.52    339.92 o 
   4   4  20       58.89      246.12    366.10 o 
   6   4  20     2999.46     3186.84    263.22 o 
 -21   5  20      159.96      358.08   1332.60 o 
 -19   5  20     3272.24     3790.14    729.08 o 
 -17   5  20     2862.46     3674.10    576.52 o 
 -15   5  20     1776.37     3179.94   1274.27 o 
 -13   5  20      137.58      316.53    950.14 o 
 -11   5  20     3745.07     5088.46   2347.60 o 
  -9   5  20     4455.20     5789.80   1074.14 o 
  -7   5  20       14.06      114.07    309.72 o 
  -5   5  20      373.50      450.48   1066.56 o 
  -3   5  20      111.54      282.83    510.73 o 
  -1   5  20     1142.84     1719.93   1518.59 o 
 -37   1  21        7.59      250.26    356.07 o 
 -35   1  21       51.40      472.98    846.07 o 
 -33   1  21        0.50       50.32    325.02 o 
 -31   1  21        0.25       25.79    967.34 o 
 -29   1  21      271.71      481.69    432.58 o 
 -27   1  21      310.07      775.07   1018.07 o 
 -25   1  21     2128.19     3215.99    859.89 o 
 -23   1  21       37.26       88.39    845.75 o 
 -21   1  21     3649.42     4408.33    681.51 o 
 -19   1  21        8.42      106.94    732.99 o 
 -17   1  21     2644.87     3127.98    301.99 o 
 -15   1  21       16.77       18.74    244.40 o 
 -13   1  21      102.82      563.32    708.75 o 
 -11   1  21     1188.29     1134.66    179.86 o 
  -9   1  21      683.64      823.20    165.13 o 
  -7   1  21     2866.34     2764.26    285.02 o 
  -5   1  21     1084.95     1361.71    319.61 o 
  -3   1  21      455.18      543.88    161.75 o 
  -1   1  21      859.30      859.73    188.59 o 
   1   1  21       38.18       81.25     88.67 o 
   3   1  21       32.46       47.67    922.00 o 
   5   1  21      820.61      877.21    349.38 o 
   7   1  21      179.52      320.54    468.75 o 
   9   1  21      489.86      703.57   1060.29 o 
  11   1  21     2271.79     3182.99    482.95 o 
  13   1  21      543.08      483.10     55.00 o 
 -36   2  21      594.93      747.62    251.34 o 
 -34   2  21      415.71     1184.92    434.55 o 
 -32   2  21      516.04      952.32    390.87 o 
 -30   2  21      263.01      464.89    493.15 o 
 -28   2  21       15.21      290.65   1048.89 o 
 -26   2  21      100.71       64.53    126.20 o 
 -24   2  21     3166.33     4301.96    777.51 o 
 -22   2  21      343.34      834.03   1137.13 o 
 -20   2  21     1470.74     2156.73    619.33 o 
 -18   2  21      199.90      211.03    624.39 o 
 -16   2  21     2805.57     3249.70    613.88 o 
 -14   2  21     1304.77     2471.15    741.54 o 
 -12   2  21       66.36      134.84    109.59 o 
 -10   2  21       19.45      568.48    997.06 o 
  -8   2  21     2158.45     2399.49    465.93 o 
  -6   2  21     3765.09     4384.72    890.68 o 
  -4   2  21     1245.69     2397.87    557.55 o 
  -2   2  21      520.51      922.53    390.86 o 
   0   2  21        7.38      264.65    378.62 o 
   2   2  21      223.62      455.36    181.46 o 
   4   2  21      626.20      776.30    233.66 o 
   6   2  21     2909.64     3697.64    772.87 o 
   8   2  21     2149.88     1800.72    553.93 o 
  10   2  21       46.17       96.14    324.98 o 
  12   2  21     1772.41     3460.25   1592.24 o 
 -33   3  21      492.48     1659.38   1393.21 o 
 -31   3  21       97.27      203.83    194.23 o 
 -29   3  21        0.89       64.74   1927.95 o 
 -27   3  21      109.23      214.21    510.35 o 
 -25   3  21     2882.31     4004.63   1233.51 o 
 -23   3  21       25.10       23.98     23.92 o 
 -21   3  21       20.89       23.98     64.61 o 
 -19   3  21      773.07      842.43    877.63 o 
 -17   3  21     4570.67     5436.16   1017.37 o 
 -15   3  21     4118.21     5024.32   1023.04 o 
 -13   3  21      542.83      820.45    897.09 o 
 -11   3  21       48.72      235.81    736.30 o 
  -9   3  21     1367.06     1268.74   1105.82 o 
  -7   3  21     5127.31     5047.69    563.52 o 
  -5   3  21     5311.84     6437.28   1424.74 o 
  -3   3  21     1330.80     1629.37    755.26 o 
  -1   3  21      177.74      255.97    436.00 o 
   1   3  21      537.87      697.61    553.35 o 
   3   3  21      214.60      633.58   1323.19 o 
   5   3  21     1245.94     1556.33    810.37 o 
   7   3  21       67.37       81.70    693.82 o 
   9   3  21      494.44      552.11    498.23 o 
 -28   4  21      341.86      596.35    682.51 o 
 -26   4  21      573.34      795.21    278.23 o 
 -24   4  21      575.28     1439.82   1199.29 o 
 -22   4  21     1608.44     1159.71    214.62 o 
 -20   4  21      617.86      881.15    574.99 o 
 -18   4  21       97.48      678.33   1545.91 o 
 -16   4  21     1154.65     1096.44    611.48 o 
 -14   4  21      893.92     1911.31    920.81 o 
 -12   4  21      281.03      541.45   1272.65 o 
 -10   4  21      446.66      680.25   1016.68 o 
  -8   4  21     1373.70     2406.91   1300.07 o 
  -6   4  21     7423.30     6704.85    707.75 o 
  -4   4  21     1010.54     2723.63   1253.69 o 
  -2   4  21     1177.58     2127.21    561.12 o 
   0   4  21      242.76      224.56    394.08 o 
   2   4  21        0.37       34.31    117.40 o 
   4   4  21      311.20      456.10    876.87 o 
   6   4  21      552.51     1012.35    874.08 o 
 -21   5  21      363.46      301.73    715.05 o 
 -19   5  21      701.76      775.30    260.18 o 
 -17   5  21      311.64      545.73    940.91 o 
 -15   5  21     1781.51     1838.32    422.04 o 
 -13   5  21      952.15     1071.88   1459.49 o 
 -11   5  21        2.48      168.35    316.75 o 
  -9   5  21      594.37      822.10   1115.10 o 
  -7   5  21     3529.16     3868.25    517.94 o 
  -5   5  21     4069.53     3750.16    587.50 o 
  -3   5  21     1183.40     1450.28    325.52 o 
 -36   0  22      152.89     1225.35   2038.26 o 
 -34   0  22     1677.68     3047.80   2031.07 o 
 -32   0  22     7727.97    10558.19    810.51 o 
 -30   0  22    12493.39    15828.89   1796.07 o 
 -28   0  22     1886.68     3282.80   1421.99 o 
 -26   0  22      478.66     2345.20   1491.53 o 
 -24   0  22    12932.54    12162.42    515.56 o 
 -22   0  22      173.24      166.34    869.79 o 
 -20   0  22     3911.71     3741.98    399.25 o 
 -18   0  22    28736.07    29072.54    546.13 o 
 -16   0  22    10728.42     9799.26    968.95 o 
 -14   0  22    18230.10    20519.59    602.72 o 
 -12   0  22    36769.32    34306.49    323.73 o 
 -10   0  22     4782.40     6296.49   1487.65 o 
  -8   0  22     6681.33     6334.50    381.27 o 
  -6   0  22    54611.29    53323.28   1112.65 o 
  -4   0  22    32692.00    32235.98    582.02 o 
  -2   0  22     8178.95     8047.39    400.46 o 
   0   0  22       27.74      158.96    567.93 o 
   2   0  22      256.69      594.69   2297.24 o 
   4   0  22     5981.83     6364.17    544.34 o 
   6   0  22    11986.13    11670.84    707.40 o 
   8   0  22      144.68      155.87     23.98 o 
  10   0  22     2882.63     4234.78   1136.63 o 
  12   0  22     8615.09     8841.25   1304.49 o 
 -37   1  22      229.36     1488.54   1127.95 o 
 -35   1  22       30.92      226.46    777.86 o 
 -33   1  22     2782.29     3647.93    974.11 o 
 -31   1  22     9125.04     9584.56    582.45 o 
 -29   1  22     6936.82    11369.33   1159.95 o 
 -27   1  22       82.26      134.45   1034.38 o 
 -25   1  22     6012.37     7313.93    972.37 o 
 -23   1  22    12754.00    11952.22    505.65 o 
 -21   1  22     1696.39     2050.61    397.25 o 
 -19   1  22      827.67     1197.81    403.75 o 
 -17   1  22      317.02     1006.61    509.16 o 
 -15   1  22     4981.48     4813.10    292.73 o 
 -13   1  22    62093.16    59559.46    701.12 o 
 -11   1  22    19852.46    20194.18   1139.81 o 
  -9   1  22      402.16      571.49    626.81 o 
  -7   1  22    27443.19    25874.93   2046.36 o 
  -5   1  22    43283.62    42745.86    373.04 o 
  -3   1  22    14423.75    15534.28    950.59 o 
  -1   1  22     1069.79     2198.40    426.01 o 
   1   1  22        0.92      296.47    323.34 o 
   3   1  22     2596.40     3625.01    696.11 o 
   5   1  22    14010.78    13540.40    356.65 o 
   7   1  22     1300.32     1294.25    491.45 o 
   9   1  22     1682.74     2159.28    528.76 o 
  11   1  22     6629.19     7562.44    976.38 o 
  13   1  22    13810.65    13503.71   1125.06 o 
 -34   2  22      469.92      801.76   1275.98 o 
 -32   2  22     4405.63     5195.38    918.42 o 
 -30   2  22     6404.40     6716.84   1674.97 o 
 -28   2  22     1840.12     2240.07    909.06 o 
 -26   2  22      540.61      800.40    117.12 o 
 -24   2  22     5805.56     7533.47    799.55 o 
 -22   2  22      361.72      770.31    426.74 o 
 -20   2  22      231.24      284.34    385.23 o 
 -18   2  22        3.29      242.38    850.55 o 
 -16   2  22     3589.36     3531.76    449.68 o 
 -14   2  22    14888.98    16261.15    644.92 o 
 -12   2  22    19920.18    20006.09    850.07 o 
 -10   2  22     6433.02     7193.17   1038.81 o 
  -8   2  22     7436.71     7185.23    323.63 o 
  -6   2  22    30608.87    28728.79   1753.51 o 
  -4   2  22    21631.35    22196.42    481.89 o 
  -2   2  22     2426.21     2737.09    757.37 o 
   0   2  22       48.77      243.31    670.17 o 
   2   2  22      218.22      317.15     94.39 o 
   4   2  22     1628.37     1664.50    231.66 o 
   6   2  22     9555.93     9491.19   1086.99 o 
   8   2  22      264.42      451.87    650.29 o 
  10   2  22     7276.84     8099.77   1092.46 o 
 -33   3  22     1577.21     3201.27   2076.63 o 
 -31   3  22     5842.57    10963.44   2395.55 o 
 -29   3  22     4531.25     6956.46   1856.02 o 
 -27   3  22      208.87      330.01    254.00 o 
 -25   3  22     2473.62     3629.02    906.72 o 
 -23   3  22     3768.95     3719.11    551.95 o 
 -21   3  22     3551.21     3377.61    235.00 o 
 -19   3  22      898.93     1268.66    264.87 o 
 -17   3  22      194.41      325.56    383.45 o 
 -15   3  22     9701.97    13631.47    976.00 o 
 -13   3  22    20095.47    20421.00    425.84 o 
 -11   3  22    12632.71    12480.42   1123.10 o 
  -9   3  22      264.76      573.28    678.64 o 
  -7   3  22    13107.03    13130.47    283.13 o 
  -5   3  22    21493.71    22977.22    778.79 o 
  -3   3  22     6065.21     5995.33   1222.86 o 
  -1   3  22       10.68      148.20    233.80 o 
   1   3  22       15.06      206.64    290.04 o 
   3   3  22      102.70      283.81    125.19 o 
   5   3  22     5819.62     5186.84    751.76 o 
   7   3  22     2008.01     2211.53    963.00 o 
   9   3  22       47.00      112.89    297.35 o 
 -28   4  22      631.16      714.33   1214.71 o 
 -26   4  22      238.02      659.73    755.58 o 
 -24   4  22     1059.00     2100.97    526.79 o 
 -22   4  22     2269.87     2028.33    123.49 o 
 -20   4  22       32.50       35.97    383.05 o 
 -18   4  22     1362.97     1307.50    717.70 o 
 -16   4  22      798.95     2174.19   1335.39 o 
 -14   4  22     8127.69     7799.16    543.53 o 
 -12   4  22     7103.36     7462.92    731.51 o 
 -10   4  22     2206.40     2628.48   1482.93 o 
  -8   4  22     2173.64     3154.84    874.97 o 
  -6   4  22     9494.62    10191.28   1477.72 o 
  -4   4  22     5432.71     5766.52    666.72 o 
  -2   4  22      197.59      684.28    829.79 o 
   0   4  22      202.94      202.28     91.36 o 
   2   4  22        3.20      197.08    173.03 o 
   4   4  22     2369.17     2309.28    305.74 o 
 -19   5  22      581.36      599.63    218.21 o 
 -17   5  22        3.17      548.08   1233.53 o 
 -15   5  22      579.18      763.68    529.58 o 
 -13   5  22     3637.03     4793.49   1056.22 o 
 -11   5  22     3473.21     4553.65   1069.93 o 
  -9   5  22        1.16       73.71    691.10 o 
  -7   5  22     2266.94     3113.02    896.44 o 
  -5   5  22     3261.86     3484.64    191.84 o 
 -35   1  23       10.01      233.21    983.66 o 
 -33   1  23      126.14      250.61    722.06 o 
 -31   1  23      122.27      631.74    993.45 o 
 -29   1  23      346.10      607.76    820.10 o 
 -27   1  23      240.97      636.73    486.13 o 
 -25   1  23      700.99      751.77    822.37 o 
 -23   1  23       63.05       61.83    405.12 o 
 -21   1  23        5.10      121.88    567.43 o 
 -19   1  23     1875.17     2498.83    512.63 o 
 -17   1  23      197.42      782.19    796.05 o 
 -15   1  23     4388.36     4203.68    269.69 o 
 -13   1  23      399.31      556.69    435.46 o 
 -11   1  23     1080.39     1129.17    307.45 o 
  -9   1  23      372.60      854.80   1004.20 o 
  -7   1  23     1411.55     1468.38     98.25 o 
  -5   1  23       55.12       96.80    290.94 o 
  -3   1  23      120.43      346.28    765.79 o 
  -1   1  23     1102.53     2624.50    992.47 o 
   1   1  23        1.84       29.58    503.62 o 
   3   1  23      253.92      420.02    359.50 o 
   5   1  23      173.75      249.42     59.34 o 
   7   1  23      349.63      778.10   1114.97 o 
   9   1  23      435.57      586.66    126.76 o 
  11   1  23       16.90       19.18   1384.70 o 
 -34   2  23        3.39        2.40   1338.01 o 
 -32   2  23      395.87      776.96    724.05 o 
 -30   2  23      217.38      561.17    148.36 o 
 -28   2  23      323.40      660.30    830.54 o 
 -26   2  23       93.43      261.33    119.67 o 
 -24   2  23       66.91       35.97   1191.46 o 
 -22   2  23     1051.55     1308.13     88.50 o 
 -20   2  23     2147.34     2891.48    534.74 o 
 -18   2  23      191.57      490.32    698.85 o 
 -16   2  23      148.03      228.41    123.75 o 
 -14   2  23      944.68     1283.89   1164.41 o 
 -12   2  23     6029.20     6117.92    328.40 o 
 -10   2  23        3.55       74.92    433.07 o 
  -8   2  23      282.16      458.08    634.64 o 
  -6   2  23      314.47      275.54    858.41 o 
  -4   2  23     2782.11     3571.40    540.91 o 
  -2   2  23     2987.72     3092.22    405.52 o 
   0   2  23     2862.25     4114.59    823.27 o 
   2   2  23      246.35      274.48    242.21 o 
   4   2  23      394.65      519.30    514.50 o 
   6   2  23      297.16      629.05    545.41 o 
   8   2  23       10.68       13.61    666.45 o 
  10   2  23     1099.43     1266.03    914.80 o 
 -31   3  23     1046.29     1345.25    242.19 o 
 -29   3  23      428.49      414.85   2103.00 o 
 -27   3  23      519.79      817.68    543.05 o 
 -25   3  23       59.47      218.36    572.26 o 
 -23   3  23      193.23      536.17    623.85 o 
 -21   3  23     1122.61     2523.68    971.10 o 
 -19   3  23     5002.62     4427.12    714.59 o 
 -17   3  23     1629.22     1493.81   1096.16 o 
 -15   3  23       59.93       75.91    529.77 o 
 -13   3  23      398.28      284.36   1193.10 o 
 -11   3  23     1930.78     3380.85    953.90 o 
  -9   3  23      905.90     1032.15    359.73 o 
  -7   3  23      268.50      524.18    928.15 o 
  -5   3  23      318.75      287.75     64.72 o 
  -3   3  23     3550.76     4128.88    734.48 o 
  -1   3  23     3435.08     4008.25    881.86 o 
   1   3  23     1856.74     1947.65    428.03 o 
   3   3  23      683.38      900.19    669.82 o 
   5   3  23       83.71       96.21    325.02 o 
   7   3  23      116.21      121.64    672.50 o 
 -26   4  23      193.12      519.58   1350.50 o 
 -24   4  23       60.11       57.94    266.17 o 
 -22   4  23      632.81      839.28    735.03 o 
 -20   4  23      259.95      282.58    154.67 o 
 -18   4  23      181.55      403.83    491.23 o 
 -16   4  23      386.09      681.92   1400.44 o 
 -14   4  23      978.40      891.76    139.08 o 
 -12   4  23      951.23     1107.88   1296.25 o 
 -10   4  23     1759.75     3239.63   1546.68 o 
  -8   4  23      894.02     1518.53    690.41 o 
  -6   4  23       60.51      304.88    293.89 o 
  -4   4  23     1356.15     1634.36    883.97 o 
  -2   4  23     4092.58     3738.14    627.06 o 
   0   4  23     3600.64     3373.52    206.22 o 
   2   4  23      473.47     1409.59    402.82 o 
 -15   5  23      638.64     1033.77   1222.61 o 
 -13   5  23      716.45      944.79    987.96 o 
 -11   5  23      266.08      692.52    652.22 o 
 -36   0  24      372.89     2551.42   2304.43 o 
 -34   0  24      132.66      155.87   1661.78 o 
 -32   0  24       75.85     1752.90   1949.54 o 
 -30   0  24       37.91      429.23   1594.64 o 
 -28   0  24     8340.76     7841.31    201.43 o 
 -26   0  24    12428.70    12562.88   1786.47 o 
 -24   0  24     5068.96     7862.89    760.15 o 
 -22   0  24     2423.75     3378.14    928.31 o 
 -20   0  24    19189.93    19753.06    952.81 o 
 -18   0  24    14548.79    14002.25    814.10 o 
 -16   0  24      507.62     1068.24    872.47 o 
 -14   0  24     2492.63     2569.95    939.16 o 
 -12   0  24     2823.22     3191.98   1048.68 o 
 -10   0  24    17171.64    17379.06    297.68 o 
  -8   0  24    30641.28    27883.92   1179.79 o 
  -6   0  24     8130.33     7708.35    652.17 o 
  -4   0  24     5496.00     6250.85   1016.18 o 
  -2   0  24    23996.64    27466.15   2292.44 o 
   0   0  24    34776.91    33928.64   1817.65 o 
   2   0  24     3651.41     4608.86    515.56 o 
   4   0  24     1530.68     1791.27   2110.20 o 
   6   0  24       96.64      553.93   1383.62 o 
   8   0  24     3425.36     4030.96   2124.59 o 
  10   0  24     6643.91     7011.61   1222.96 o 
 -35   1  24        0.00      134.42    859.05 o 
 -33   1  24      525.95     2153.30   1227.72 o 
 -31   1  24      149.78      537.15    561.38 o 
 -29   1  24     2788.02     2899.77    955.07 o 
 -27   1  24    14669.50    12813.10    238.60 o 
 -25   1  24    13580.77    14257.55   2050.25 o 
 -23   1  24     1237.08     1809.89    630.89 o 
 -21   1  24     3840.12     5289.05   2041.71 o 
 -19   1  24     7937.75     9829.81    437.49 o 
 -17   1  24      418.75     1000.64    732.61 o 
 -15   1  24     8917.72     8496.58    353.95 o 
 -13   1  24     3107.41     3611.63    690.35 o 
 -11   1  24     6244.85     7297.44    826.55 o 
  -9   1  24    13484.80    13295.60    781.92 o 
  -7   1  24    20681.10    22243.32   1217.73 o 
  -5   1  24      924.77     1033.97    131.59 o 
  -3   1  24    11756.29    11877.21    401.82 o 
  -1   1  24    27386.62    29972.97    994.53 o 
   1   1  24    12409.33    12791.42    786.01 o 
   3   1  24     1373.22     1610.12    386.34 o 
   5   1  24       45.61      136.79    383.23 o 
   7   1  24       28.48      169.58    186.90 o 
   9   1  24     2711.19     3762.33    769.76 o 
 -34   2  24       40.20      939.75    994.30 o 
 -32   2  24      173.43     1017.85    892.12 o 
 -30   2  24      620.99      581.92    171.40 o 
 -28   2  24     6019.54     8952.56   1261.32 o 
 -26   2  24    13188.78    12403.08   1780.48 o 
 -24   2  24     7334.35     6428.42     68.18 o 
 -22   2  24      214.31      507.48    530.50 o 
 -20   2  24     5798.90     7032.37   1362.04 o 
 -18   2  24    11344.10    11523.99   2050.13 o 
 -16   2  24      197.33      212.87    244.23 o 
 -14   2  24       67.49      342.02    385.87 o 
 -12   2  24       51.00      301.62   1120.94 o 
 -10   2  24    19502.88    18564.40   1434.61 o 
  -8   2  24    26403.12    25755.73    624.94 o 
  -6   2  24     7360.95     7382.04    268.77 o 
  -4   2  24      940.74     1115.17    173.81 o 
  -2   2  24    18691.94    19408.19   1051.32 o 
   0   2  24    16659.81    15633.64   1487.29 o 
   2   2  24     3267.47     3441.80    303.20 o 
   4   2  24        2.80      313.80    242.74 o 
   6   2  24      114.63      164.02     62.79 o 
   8   2  24     1460.49     1607.78    419.76 o 
 -31   3  24       81.20      621.07   1774.49 o 
 -29   3  24     1377.28     2493.87   2023.87 o 
 -27   3  24     4346.18     7996.79   1105.56 o 
 -25   3  24     4287.79     4173.02    663.96 o 
 -23   3  24      736.00      931.51   1409.28 o 
 -21   3  24     3699.98     4251.05    640.14 o 
 -19   3  24     3034.20     2809.20    454.89 o 
 -17   3  24     3019.13     2775.48    918.42 o 
 -15   3  24       68.83      142.08    441.25 o 
 -13   3  24      265.37      318.73    293.56 o 
 -11   3  24     2658.80     2800.29    939.57 o 
  -9   3  24     9695.23     9085.99    175.33 o 
  -7   3  24     7895.65     9369.53   1155.62 o 
  -5   3  24      100.55      541.32   1404.11 o 
  -3   3  24     6234.10     6055.80    788.12 o 
  -1   3  24    13972.44    12982.04    425.08 o 
   1   3  24     4509.60     5406.83   1357.52 o 
   3   3  24      178.50      774.03   1404.22 o 
   5   3  24       71.73      166.65    194.87 o 
 -26   4  24     3016.28     4221.28   1191.85 o 
 -24   4  24     2015.42     3223.28   1421.12 o 
 -22   4  24      122.88      162.65     56.66 o 
 -20   4  24      941.42     1218.85    998.97 o 
 -18   4  24     3624.91     4018.41   1295.38 o 
 -16   4  24      222.49      570.86    910.62 o 
 -14   4  24      143.61      197.71    637.20 o 
 -12   4  24       17.97      103.65    763.86 o 
 -10   4  24     3207.59     3433.18   1232.86 o 
  -8   4  24     9032.69     8316.38    713.39 o 
  -6   4  24     2321.50     3469.68    811.14 o 
  -4   4  24      566.37      902.89   1149.19 o 
  -2   4  24     6237.94     6180.40    622.27 o 
   0   4  24     6767.43     7661.39   1607.85 o 
 -35   1  25       15.61      142.98   1103.20 o 
 -33   1  25        0.26      130.42    488.71 o 
 -31   1  25       31.79       67.89    248.13 o 
 -29   1  25        1.11        6.75    518.90 o 
 -27   1  25      661.50      986.41    810.82 o 
 -25   1  25      158.16      310.28    254.00 o 
 -23   1  25       87.99      255.95    689.18 o 
 -21   1  25      840.19     2352.37    858.24 o 
 -19   1  25      318.03      581.16    237.34 o 
 -17   1  25        1.28      123.24    350.32 o 
 -15   1  25     2087.58     1860.93    516.57 o 
 -13   1  25     2497.93     3699.76    589.73 o 
 -11   1  25     1283.14     1580.80   1158.03 o 
  -9   1  25      220.38      220.23    108.42 o 
  -7   1  25      655.31      957.69    802.09 o 
  -5   1  25       65.10      181.46    879.81 o 
  -3   1  25       30.13      309.02    696.28 o 
  -1   1  25        0.05      178.33    319.06 o 
   1   1  25      895.74     1003.49    544.37 o 
   3   1  25      295.91      790.28    494.32 o 
   5   1  25      508.05      807.78    688.60 o 
   7   1  25       55.07       60.44    194.72 o 
 -34   2  25      377.71      458.01    155.39 o 
 -32   2  25       31.83      116.40    325.43 o 
 -30   2  25       66.21      441.22   1983.11 o 
 -28   2  25      187.25      628.26    990.35 o 
 -26   2  25      531.23      900.65    764.37 o 
 -24   2  25      275.46      629.44    869.34 o 
 -22   2  25      135.74      346.88    517.32 o 
 -20   2  25      628.27      998.88    367.87 o 
 -18   2  25      689.17      884.44    368.71 o 
 -16   2  25      493.34      496.77    519.79 o 
 -14   2  25     6506.56     6809.27    701.80 o 
 -12   2  25     1191.79     1766.85    340.93 o 
 -10   2  25     2200.74     2233.51    192.64 o 
  -8   2  25     1476.22     1891.29   1377.91 o 
  -6   2  25      627.96      736.14    123.79 o 
  -4   2  25     1307.29     1399.11    376.17 o 
  -2   2  25      314.62      433.15    293.66 o 
   0   2  25      392.10      534.59    849.64 o 
   2   2  25      912.72     1698.17    611.67 o 
   4   2  25     1552.28     1686.64    178.40 o 
   6   2  25      501.64     1041.88    920.47 o 
 -31   3  25        2.03      601.89   2124.59 o 
 -29   3  25       73.57       95.92    532.35 o 
 -27   3  25      194.06      291.61    108.54 o 
 -25   3  25      843.23     1612.25    442.41 o 
 -23   3  25       99.47      243.05   1010.86 o 
 -21   3  25      707.33     2237.85   1191.16 o 
 -19   3  25      206.59      237.37    365.69 o 
 -17   3  25      214.87      287.74    972.80 o 
 -15   3  25     1154.37     1165.63    181.94 o 
 -13   3  25     1100.07     1767.24    778.97 o 
 -11   3  25      402.07      584.72    960.63 o 
  -9   3  25      829.06     1033.99    730.32 o 
  -7   3  25      324.74      456.12    248.64 o 
  -5   3  25      173.14      403.41    383.46 o 
  -3   3  25      825.74     1435.17   1412.41 o 
  -1   3  25      325.14      424.10    681.65 o 
   1   3  25     1492.35     1638.70    352.54 o 
   3   3  25     3292.58     3665.45    781.52 o 
 -24   4  25     1411.68     1783.74    529.77 o 
 -22   4  25      926.09      731.48    188.24 o 
 -20   4  25       25.52      105.45    184.64 o 
 -18   4  25      138.11      100.71    130.58 o 
 -16   4  25     2923.33     3439.90    674.83 o 
 -14   4  25     2735.91     2803.45    472.40 o 
 -12   4  25      160.54      520.47    838.43 o 
 -10   4  25     1007.18      892.29    163.06 o 
  -8   4  25      500.92      387.34    263.84 o 
  -6   4  25      454.66      449.74    183.97 o 
  -4   4  25      232.37      511.62    494.33 o 
 -34   0  26      129.89      417.24    220.61 o 
 -32   0  26      644.25      712.19    625.87 o 
 -30   0  26       86.56      712.19    666.63 o 
 -28   0  26       97.14      990.35    697.80 o 
 -26   0  26     1016.09      959.18   1189.38 o 
 -24   0  26     6262.57     6294.63     59.95 o 
 -22   0  26    24868.48    24058.70   1153.41 o 
 -20   0  26    19302.64    20318.46    960.72 o 
 -18   0  26      235.58      478.66   1315.29 o 
 -16   0  26     4536.67     4102.51    371.28 o 
 -14   0  26     6710.63     6837.64    425.78 o 
 -12   0  26     4953.30     5726.29    545.41 o 
 -10   0  26      437.98      374.08    750.85 o 
  -8   0  26     1100.45     1350.05   1508.31 o 
  -6   0  26     3668.44     4340.29   1282.90 o 
  -4   0  26    13413.55    12970.53   1184.59 o 
  -2   0  26    10887.49    11095.33   1834.43 o 
   0   0  26        3.50       19.18     23.98 o 
   2   0  26    10459.07     9774.05     23.98 o 
   4   0  26    11955.76    11714.00     33.57 o 
   6   0  26     4900.73     5709.53    985.56 o 
 -35   1  26        0.95      602.66   1142.99 o 
 -33   1  26      868.32     1142.24    695.68 o 
 -31   1  26      109.07      262.19    245.66 o 
 -29   1  26      193.71      612.38    945.92 o 
 -27   1  26       66.62      625.52    526.35 o 
 -25   1  26     2055.99     1920.27    257.29 o 
 -23   1  26    10837.55    10793.13    691.82 o 
 -21   1  26    18593.12    20196.03    402.68 o 
 -19   1  26     2499.61     2135.01    514.09 o 
 -17   1  26     5351.07     6133.05   1031.38 o 
 -15   1  26    16333.24    19244.21   1225.26 o 
 -13   1  26     7190.64     7158.26    530.18 o 
 -11   1  26      676.67     1075.59    199.39 o 
  -9   1  26       15.66      178.90    639.05 o 
  -7   1  26     7544.04     7325.09    351.71 o 
  -5   1  26    11901.91    11670.74    273.58 o 
  -3   1  26    14237.41    13600.81    515.44 o 
  -1   1  26      655.67      647.28    520.78 o 
   1   1  26     5485.85     5114.35    386.71 o 
   3   1  26    15308.40    13998.52   1082.54 o 
   5   1  26    10315.76     9964.91    664.14 o 
 -32   2  26      570.32      803.31    700.20 o 
 -30   2  26      191.26     1333.26   2138.97 o 
 -28   2  26      154.40     1791.27   2095.81 o 
 -26   2  26      236.69      189.14    197.02 o 
 -24   2  26     4953.90     5315.75   1450.12 o 
 -22   2  26    12282.85    12871.56   2354.79 o 
 -20   2  26     6524.28     8352.78    781.73 o 
 -18   2  26        6.52      113.65    736.12 o 
 -16   2  26     9068.23    12190.62   1241.89 o 
 -14   2  26     5077.16     6219.28    914.41 o 
 -12   2  26     5663.74     5837.60    516.29 o 
 -10   2  26     1044.60     1463.25    649.46 o 
  -8   2  26      770.66      998.85    297.79 o 
  -6   2  26     2371.32     2963.63    436.96 o 
  -4   2  26     9445.83     9416.11    288.97 o 
  -2   2  26     5589.08     6082.43    301.21 o 
   0   2  26      410.06      711.63    784.43 o 
   2   2  26     8088.48     9244.24    875.54 o 
   4   2  26     9105.27     8478.55    125.05 o 
 -29   3  26      129.91      853.67    618.67 o 
 -27   3  26      372.22      250.34     88.72 o 
 -25   3  26     1423.38     2215.90    721.69 o 
 -23   3  26     4892.29     4410.76    291.05 o 
 -21   3  26     8295.16     8594.58   1221.76 o 
 -19   3  26     1355.79     2016.56    498.51 o 
 -17   3  26       55.85      606.86    866.71 o 
 -15   3  26     6194.03     6880.52    862.24 o 
 -13   3  26     2918.20     2608.41    178.03 o 
 -11   3  26       76.75      180.39    182.82 o 
  -9   3  26      172.41      268.84    352.02 o 
  -7   3  26       30.57      104.44    180.31 o 
  -5   3  26    11112.07    11221.20    935.60 o 
  -3   3  26     8946.14     8113.73    424.44 o 
  -1   3  26     1521.42     1508.62    304.02 o 
   1   3  26     1455.95     2282.65   1146.39 o 
 -22   4  26     5662.96     4636.55    401.66 o 
 -20   4  26      752.51     2363.01   1179.65 o 
 -18   4  26      410.77      548.41    781.04 o 
 -16   4  26     2356.73     2777.49    453.80 o 
 -14   4  26     1431.92     1360.63    617.47 o 
 -12   4  26      151.62      709.79   1661.78 o 
 -10   4  26       17.06       26.38   1148.82 o 
  -8   4  26      105.07      528.62    899.45 o 
  -6   4  26     1453.66     1583.17    299.74 o 
 -33   1  27      200.15      441.62   1108.65 o 
 -31   1  27      162.14      427.73   1188.60 o 
 -29   1  27       22.14       99.81    193.35 o 
 -27   1  27       88.74      337.86   1454.37 o 
 -25   1  27       41.28      189.19    306.93 o 
 -23   1  27       51.43      166.32    235.29 o 
 -21   1  27       41.05      101.16    121.46 o 
 -19   1  27       85.33       69.91    900.31 o 
 -17   1  27      103.36       96.34     62.13 o 
 -15   1  27       34.37      200.62    177.10 o 
 -13   1  27      382.60      748.93    562.06 o 
 -11   1  27      701.32      657.34    606.39 o 
  -9   1  27      110.34      191.53    539.18 o 
  -7   1  27      164.42      476.76    444.42 o 
  -5   1  27       55.53      307.12    662.99 o 
  -3   1  27       17.93      393.62    643.85 o 
  -1   1  27       94.47      496.40    829.34 o 
   1   1  27       22.69       23.98    178.02 o 
   3   1  27        0.36      362.97   1277.50 o 
   5   1  27      340.85      450.91    308.86 o 
 -32   2  27       18.62      513.16   1326.07 o 
 -30   2  27       26.12       40.77    865.66 o 
 -28   2  27      133.87      436.43    920.81 o 
 -26   2  27      124.81      119.25     91.12 o 
 -24   2  27       20.70       59.10    326.26 o 
 -22   2  27     1117.21     1115.01    591.36 o 
 -20   2  27      381.69      547.04   1003.59 o 
 -18   2  27      530.36      677.83    705.10 o 
 -16   2  27      500.84     1068.83   1014.63 o 
 -14   2  27       40.57      229.05    236.69 o 
 -12   2  27      166.56      465.23    435.87 o 
 -10   2  27     3921.74     4266.24    399.53 o 
  -8   2  27     3340.04     3204.47    404.50 o 
  -6   2  27      639.16      902.21    854.69 o 
  -4   2  27       84.27      149.03    572.17 o 
  -2   2  27      300.81      216.61    250.88 o 
   0   2  27      394.70      402.98    176.57 o 
   2   2  27      308.41      466.80    136.55 o 
 -27   3  27      502.35      643.72   1006.95 o 
 -25   3  27       70.40       52.75     23.98 o 
 -23   3  27      844.39     1002.94   1057.41 o 
 -21   3  27      721.77      949.41   1227.17 o 
 -19   3  27     1857.62     1571.58    328.52 o 
 -17   3  27      210.82      461.98    293.14 o 
 -15   3  27      125.90      636.98   1002.22 o 
 -13   3  27      383.07      790.38    570.55 o 
 -11   3  27     3701.58     3071.83    404.06 o 
  -9   3  27      672.27      819.94    549.55 o 
  -7   3  27      113.14      351.49    418.62 o 
  -5   3  27      321.94      375.08   1229.88 o 
  -3   3  27      493.20      434.86    563.82 o 
  -1   3  27      320.95      385.29    124.15 o 
 -20   4  27      477.27      558.60    316.08 o 
 -18   4  27      834.22     1671.35   1296.96 o 
 -16   4  27        4.48      307.67    436.25 o 
 -14   4  27       84.07      416.53   1289.46 o 
 -12   4  27      928.56      841.78     97.17 o 
 -10   4  27     1484.89     1604.57    713.39 o 
 -34   0  28     1008.79     1330.86    366.89 o 
 -32   0  28      221.76      808.11   1779.28 o 
 -30   0  28     1350.05     1743.31    410.05 o 
 -28   0  28      584.39      846.48    136.68 o 
 -26   0  28      382.58      424.44   1398.01 o 
 -24   0  28      733.48     2146.17   2126.98 o 
 -22   0  28      846.02      863.97    117.00 o 
 -20   0  28     4171.57     3649.84    463.90 o 
 -18   0  28    14358.92    15206.83    601.89 o 
 -16   0  28    25501.30    26498.09   1210.84 o 
 -14   0  28        4.31       81.02    908.01 o 
 -12   0  28     7143.20     7008.14    783.75 o 
 -10   0  28    18442.80    22936.42   2045.45 o 
  -8   0  28     2648.02     3038.21    352.50 o 
  -6   0  28       18.64       33.57    796.12 o 
  -4   0  28     2664.38     2913.51    649.85 o 
  -2   0  28     5142.69     5280.29    254.18 o 
   0   0  28     8218.25     8553.50   1086.27 o 
   2   0  28     3864.62     4258.76    364.49 o 
 -33   1  28     1497.14     1731.35    734.85 o 
 -31   1  28        1.94      210.21    642.16 o 
 -29   1  28     1269.51     2185.24    607.02 o 
 -27   1  28      802.48     1139.49    301.59 o 
 -25   1  28      262.55     1336.35    806.15 o 
 -23   1  28       51.44      385.48    597.70 o 
 -21   1  28      985.57     1092.67    707.41 o 
 -19   1  28     9857.94    11699.57    730.37 o 
 -17   1  28    18643.12    16878.15    501.81 o 
 -15   1  28     7679.84     6812.78    350.38 o 
 -13   1  28     2567.55     2399.68    267.59 o 
 -11   1  28     5393.00     4831.95     89.85 o 
  -9   1  28    11046.40    10339.85    194.37 o 
  -7   1  28     1508.56     1546.36    161.42 o 
  -5   1  28        0.52       43.26    169.01 o 
  -3   1  28      227.27      336.82    244.55 o 
  -1   1  28     3434.02     4412.18    968.47 o 
   1   1  28     6574.51     6674.12    400.52 o 
   3   1  28     2630.07     2475.96     80.33 o 
 -30   2  28       21.14      489.18   2230.10 o 
 -28   2  28     1503.14     2196.52    983.16 o 
 -26   2  28      150.81      215.25    122.39 o 
 -24   2  28      608.08     1425.27    717.29 o 
 -22   2  28        1.22      250.51    953.07 o 
 -20   2  28     2377.53     2865.11   1178.53 o 
 -18   2  28    10353.82     9696.62    492.46 o 
 -16   2  28     6949.65     7674.60    993.26 o 
 -14   2  28      325.31      366.39    784.96 o 
 -12   2  28     3158.13     3364.25    267.62 o 
 -10   2  28     9589.88     9249.87    169.47 o 
  -8   2  28      636.66      775.85    784.41 o 
  -6   2  28       41.08      318.63   1092.74 o 
  -4   2  28       19.41      289.12    972.82 o 
  -2   2  28     1625.53     1821.98    616.97 o 
   0   2  28     5353.96     5545.49    356.31 o 
 -27   3  28      165.87      189.69     61.22 o 
 -25   3  28       76.40      428.92    646.07 o 
 -23   3  28       49.56      262.31    244.76 o 
 -21   3  28      157.80      478.93   1495.03 o 
 -19   3  28     7160.42     6994.60   1322.21 o 
 -17   3  28     6855.64     7665.13   1295.75 o 
 -15   3  28     1574.61     2498.59    834.89 o 
 -13   3  28      124.53      555.23   1239.59 o 
 -11   3  28     4627.92     4868.24    322.07 o 
  -9   3  28     2812.31     2707.27    220.43 o 
  -7   3  28     1683.38     3619.48   1280.53 o 
  -5   3  28      967.86      928.65    115.10 o 
 -31   1  29       51.65      196.48    569.48 o 
 -29   1  29       24.17      298.75   1447.27 o 
 -27   1  29      169.86      527.55    851.27 o 
 -25   1  29      237.59      606.62    774.15 o 
 -23   1  29       65.27      137.45    364.04 o 
 -21   1  29       20.10      248.40    251.18 o 
 -19   1  29       29.48       79.70    186.95 o 
 -17   1  29      107.23      114.76    804.46 o 
 -15   1  29     1284.33     1376.51    354.93 o 
 -13   1  29      252.02      269.99    121.94 o 
 -11   1  29     1162.54     2161.54    439.47 o 
  -9   1  29       92.65      117.80    308.66 o 
  -7   1  29      184.68      334.56    157.40 o 
  -5   1  29      264.27      546.69    588.09 o 
  -3   1  29      689.62      747.50    549.50 o 
  -1   1  29      169.47      164.53    285.36 o 
 -30   2  29      425.70      551.53    314.13 o 
 -28   2  29        2.37        4.80   2129.38 o 
 -26   2  29        5.18       38.76    435.11 o 
 -24   2  29       70.81      204.97    839.65 o 
 -22   2  29      440.75      332.40    169.69 o 
 -20   2  29        1.65      446.43   1286.14 o 
 -18   2  29      268.25      278.19    465.24 o 
 -16   2  29      754.76     1112.34    950.42 o 
 -14   2  29       19.82      258.53   1210.75 o 
 -12   2  29       61.42      122.53   1122.38 o 
 -10   2  29      247.53      428.47    178.39 o 
  -8   2  29     1507.79     2033.15    397.71 o 
  -6   2  29      594.65      870.51    678.52 o 
  -4   2  29       72.32      153.04     58.93 o 
  -2   2  29      516.29      938.90    833.98 o 
 -25   3  29       31.08      134.38   1164.78 o 
 -23   3  29      261.01      344.11    980.02 o 
 -21   3  29      444.65      748.98    755.44 o 
 -19   3  29      159.02      198.78    570.30 o 
 -17   3  29      501.61      916.51   1332.16 o 
 -15   3  29      904.71      978.33    560.50 o 
 -13   3  29      232.59      520.80    366.51 o 
 -11   3  29      180.24      280.21     84.70 o 
  -9   3  29       95.74      259.41    187.55 o 
  -7   3  29     1543.70     2745.26   1044.78 o 
 -32   0  30     5330.92     6129.17   2114.99 o 
 -30   0  30     5379.00     8198.60    975.97 o 
 -28   0  30     1344.68     1251.73    110.31 o 
 -26   0  30      137.87     1314.08   1091.07 o 
 -24   0  30     3819.93     6654.32    719.39 o 
 -22   0  30      289.02      668.73    680.24 o 
 -20   0  30       97.70      676.85    590.13 o 
 -18   0  30      249.09      210.36    546.39 o 
 -16   0  30     1068.63     1177.39   1196.58 o 
 -14   0  30    11789.59    12884.20   1050.30 o 
 -12   0  30     7715.81     8414.42    832.09 o 
 -10   0  30     3188.85     4402.64   2095.81 o 
  -8   0  30     4530.47     4237.18   2366.78 o 
  -6   0  30     9712.12     9416.76   1561.07 o 
  -4   0  30     4691.23     4992.54    525.15 o 
  -2   0  30      554.23     1093.47   1913.57 o 
 -31   1  30     2203.10     5769.47   1175.00 o 
 -29   1  30     1862.59     2184.54   1381.22 o 
 -27   1  30        2.11      258.98   1527.50 o 
 -25   1  30     1199.84     2066.80    494.22 o 
 -23   1  30     1487.29     1837.75    560.25 o 
 -21   1  30      108.61      149.45     54.38 o 
 -19   1  30      521.65     1489.25    502.59 o 
 -17   1  30     1354.22     1390.01    591.50 o 
 -15   1  30     3359.98     3116.15    552.48 o 
 -13   1  30    14366.69    15229.18    951.29 o 
 -11   1  30     7143.24     7319.27    845.65 o 
  -9   1  30        3.30       10.27    128.48 o 
  -7   1  30     8587.54     7716.70    207.97 o 
  -5   1  30     6091.19     5778.05    362.09 o 
  -3   1  30     1040.00     1079.94    321.44 o 
 -28   2  30     1072.45     2201.32   1875.20 o 
 -26   2  30      131.13     1170.15   1038.70 o 
 -24   2  30      683.23     1927.16    887.84 o 
 -22   2  30      363.64      626.24    307.72 o 
 -20   2  30       21.64      199.31    255.29 o 
 -18   2  30       27.67      629.73    204.86 o 
 -16   2  30     2442.87     2662.56    350.23 o 
 -14   2  30     9819.75     8750.91   1038.66 o 
 -12   2  30    10669.38    10164.92   1665.93 o 
 -10   2  30      656.85      826.82    277.61 o 
  -8   2  30     1023.29     1035.10     97.99 o 
  -6   2  30     4439.82     4780.67    295.23 o 
 -21   3  30        8.81      120.11    391.93 o 
 -19   3  30      131.95      290.60    199.03 o 
 -17   3  30       47.42       90.95    237.56 o 
 -15   3  30     2704.46     3158.89    471.53 o 
 -13   3  30     5899.68     6298.95    690.67 o 
 -29   1  31       38.43      577.91   1721.73 o 
 -27   1  31       55.29      359.69   1124.64 o 
 -25   1  31        5.57      185.50    892.23 o 
 -23   1  31        6.02       42.03    264.35 o 
 -21   1  31        1.83       80.56    671.86 o 
 -19   1  31       26.83      193.53    428.96 o 
 -17   1  31      695.10     1018.30    851.94 o 
 -15   1  31       59.64      323.74    225.29 o 
 -13   1  31      561.87      822.39   1021.96 o 
 -11   1  31      347.70      294.00     96.87 o 
  -9   1  31       21.18      169.42    394.49 o 
  -7   1  31        7.86      221.32    930.97 o 
  -5   1  31        1.33       61.66    250.59 o 
 -26   2  31        2.59       79.30    985.25 o 
 -24   2  31        0.83       66.74    129.10 o 
 -22   2  31       71.32      240.84    570.72 o 
 -20   2  31      180.23      601.25   1041.90 o 
 -18   2  31      331.09      654.32    213.00 o 
 -16   2  31      229.56      209.04    316.74 o 
 -14   2  31        2.91      615.31   1048.66 o 
 -12   2  31     1014.30     1029.14   1001.82 o 
 -10   2  31      409.99      525.73    526.41 o 
  -8   2  31       18.33      126.88    119.44 o 
 -28   0  32     2977.15     3126.93    537.14 o 
 -26   0  32     4951.05     8462.38   1203.77 o 
 -24   0  32     1355.38     2618.56   1208.57 o 
 -22   0  32       61.48      194.23   1841.63 o 
 -20   0  32     2059.03     2349.99    309.34 o 
 -18   0  32     1654.87     1714.54     64.74 o 
 -16   0  32        2.69      378.88    642.65 o 
 -14   0  32       90.26      160.66    292.55 o 
 -12   0  32     1184.57     1472.34   1438.77 o 
 -10   0  32     5523.67     5918.15    585.10 o 
  -8   0  32     6234.47     5925.34    774.54 o 
 -27   1  32     4689.15     8320.90   1117.45 o 
 -25   1  32     4706.84     6498.63   1391.54 o 
 -23   1  32      823.37     1010.50    996.84 o 
 -21   1  32      963.30     1086.25    249.47 o 
 -19   1  32     1552.44     1486.67    499.09 o 
 -17   1  32      475.00      742.16    306.29 o 
 -15   1  32        6.47      176.54    537.02 o 
 -13   1  32       12.90      258.10   1543.09 o 
 -11   1  32     4180.66     4246.52    235.71 o 
  -9   1  32     5508.19     5781.46    401.76 o 
 -22   2  32      189.86      346.26    883.88 o 
 -20   2  32      835.34     1579.19    475.56 o 
 -18   2  32     1010.25     1792.44    543.93 o 
 -16   2  32        1.18      371.49    593.32 o 
 -14   2  32       14.09      198.40    355.25 o 
 -23   1  33       11.99        4.80   1021.77 o 
 -21   1  33        4.64      179.99    126.23 o 
 -19   1  33       39.64       38.37    653.34 o 
 -17   1  33       47.24       50.06    242.85 o 
 -15   1  33       23.41      157.30    181.47 o 
 -13   1  33      211.40      781.26   1166.66 o 
                                                 
